# Supplementary material for: The effect of circular soil biosolarization treatment on the physiology, metabolomics, and microbiome of tomato plants under certain abiotic stresses
Source: Front Plant Sci. 2022 Nov 8;13:1009956. doi: 10.3389/fpls.2022.1009956 (PMC9679285; doi:10.3389/fpls.2022.1009956)
Supplement: Supplementary file 1 [file DataSheet_1.zip]

Archive with 6 entries (6 files):
- supp. tables&figures fpls/Supp. Fig. 1.pptx
- supp. tables&figures fpls/Supp. Fig. 2.pptx
- supp. tables&figures fpls/Supp. Tab. I.xlsx
- supp. tables&figures fpls/Supp. Tab. II.xlsx
- supp. tables&figures fpls/Supp. Tab. III.xlsx
- supp. tables&figures fpls/Supp. Tab. IV.xlsx
