# Supplementary material for: The effect of circular soil biosolarization treatment on the physiology, metabolomics, and microbiome of tomato plants under certain abiotic stresses
Source: Front Plant Sci. 2022 Nov 8;13:1009956. doi: 10.3389/fpls.2022.1009956 (PMC9679285; doi:10.3389/fpls.2022.1009956)
Supplement: Supplementary file 1 [file DataSheet_1.zip › supp. tables&figures fpls/Supp. Tab. I.xlsx]

## Sheet: Supp. Tab. I
Supp. Tab. I. Physiology measurements table. Number of fruit (Fruit (n)), fruit weight (Fruit (kg)), plant fresh biomass (Plant (kg)), harvest index in proportion of fruit weight out of total weight (HI), sugar content (BRIX), Total sugar content as the product of fruit weight and sugar content (T.BRIX), Leaf gas exchange analysis as carbon dioxide assimilated (Photo), transpiration as water tran…
	treat	subtreat	samples	Fruit (n)	Fruit (kg)	Plant (kg)	HI	BRIX	T.BRIX	Photo	TR	iWUE
SOL_C1	SOL	C	1	7	0.15	0.45	0.25	4.43333	0.665	29.3894	6.38359	4.6039
SOL_C2	SOL	C	2	17	0.53	0.58	0.477477	6.48333	3.43617	20.0049	5.04428	3.96585
SOL_C3	SOL	C	3	24	0.68	0.59	0.535433	6.55	4.454	10.4773	1.53379	6.83098
SOL_C4	SOL	C	4	25	0.56	1.01	0.356688	7.3	4.088	18.0791	4.22036	4.28379
SOL_C5	SOL	C	5	4	0.17	0.58	0.226667	6.16667	1.04833	22.4789	5.12618	4.38512
SOL_N1	SOL	N	1	7	0.15	0.14	0.517241	4.8	0.72	13.451	3.2777	4.10378
SOL_N2	SOL	N	2	10	0.25	0.14	0.641026	5.88333	1.47083	13.3819	3.03799	4.40484
SOL_N3	SOL	N	3	7	0.2	0.06	0.769231	6.95	1.39	11.2524	3.16775	3.55219
SOL_N4	SOL	N	4	11	0.23	0.21	0.522727	4.88	1.1224	11.0687	3.38324	3.27162
SOL_N5	SOL	N	5	9	0.24	0.15	0.615385	5.55	1.332	14.3635	3.38656	4.24133
SOL_S1	SOL	S	1	20	0.21	0.25	0.456522	5.71667	1.2005	14.7788	1.85375	7.97241
SOL_S2	SOL	S	2	13	0.2	0.21	0.487805	6.9	1.38	14.2375	1.54115	9.23821
SOL_S3	SOL	S	3	12	0.14	0.14	0.5	6.55	0.917	14.8788	1.86291	7.98684
SOL_S4	SOL	S	4	13	0.19	0.31	0.38	3.32	0.6308	11.029	1.2634	8.72967
SOL_S5	SOL	S	5	11	0.14	0.35	0.285714	5.76667	0.807333	6.60909	0.820338	8.05655
BIO_C1	BIO	C	1	33	1.04	0.96	0.52	6.95	7.228	24.8636	5.83698	4.25967
BIO_C2	BIO	C	2	29	1.24	1.2	0.508197	6.06667	7.52267	21.0932	5.0612	4.16763
BIO_C3	BIO	C	3	58	1.17	1.14	0.506494	5.81667	6.8055	22.2015	5.30265	4.18686
BIO_C4	BIO	C	4	30	1.5	1.09	0.579151	6.66667	10	23.361	5.59281	4.17696
BIO_C5	BIO	C	5	33	1.25	1.07	0.538793	5.96667	7.45833	16.2463	5.14066	3.16035
BIO_N1	BIO	N	1	17	0.47	0.28	0.626667	5.95	2.7965	12.9939	3.53365	3.6772
BIO_N2	BIO	N	2	17	0.59	0.34	0.634409	4.5	2.655	15.1572	3.88735	3.8991
BIO_N3	BIO	N	3	11	0.33	0.35	0.485294	4.7	1.551	11.5753	3.55786	3.25345
BIO_N4	BIO	N	4	13	0.51	0.33	0.607143	6.1	3.111	13.3093	3.50521	3.79701
BIO_N5	BIO	N	5	15	0.42	0.31	0.575342	4.73333	1.988	19.4531	4.28796	4.53669
BIO_S1	BIO	S	1	57	0.44	0.53	0.453608	8.2	3.608	17.027	3.14545	5.41323
BIO_S2	BIO	S	2	27	0.49	0.58	0.457944	6.96667	3.41367	19.5793	3.60414	5.43246
BIO_S3	BIO	S	3	24	0.46	0.51	0.474227	6.22	2.8612	16.1806	3.0668	5.27606
BIO_S4	BIO	S	4	31	0.39	0.39	0.5	5.41667	2.1125	20.176	3.78566	5.32959
BIO_S5	BIO	S	5	31	0.41	0.47	0.465909		NA	25.4257	3.99991	6.35657
