# Supplementary material for: The effect of circular soil biosolarization treatment on the physiology, metabolomics, and microbiome of tomato plants under certain abiotic stresses
Source: Front Plant Sci. 2022 Nov 8;13:1009956. doi: 10.3389/fpls.2022.1009956 (PMC9679285; doi:10.3389/fpls.2022.1009956)
Supplement: Supplementary file 1 [file DataSheet_1.zip › supp. tables&figures fpls/Supp. Tab. II.xlsx]

## Sheet: Supp. Tab. II
Supp. Tab. II. Metabolomics count table. Metabolites counts were compared between solarized (SOL) and biosolarized (BIO) treated plants ("treat" column) under well-watered (C), nitrogen-deprived (N) and salinity-treated (S) plants ("subtreat" column).
	treat	subtreat	samples	xylulose (NIST)	xylose	xylonolactone (NIST)	xylonic acid isomer	xylonic acid	valine	uridine	urea	tyrosine	tyramine	tryptophan	trehalose	trans-4-hydroxyproline	tocopherol alpha-	threonine	threonic acid	sulfuric acid	sucrose	succinic acid	stigmasterol	stearic acid	spermine	spermidine	sorbitol	shikimic acid	serine	saccharic acid	ribose	ribonic acid	ribitol	raffinose	quinic acid	pyruvic acid	pyrrole-2-carboxylic acid	pyrophosphate	putrescine	pseudo-uridine	propane-1,3-diol (NIST)	proline	phytol	phosphate	phenylalanine	pentono-1,4-lactone	pelargonic acid	palmitoleic acid	palmitic acid
SOL_C1	SOL	C	1	1609	32353	2034	1254	2892	66832	4445	1626	2666	41260	10103	30621	348	2464	22653	5175	5703	494589	2685	733	113820	111	253	6221	37542	155920	915233	43829	1085	2838	3149	1134866	9161	1594	2258	27853	711	913	252486	31365	481250	56978	1215	14956	85	31064
SOL_C2	SOL	C	2	1256	23869	646	4724	1999	49581	2007	1155	4322	24916	3684	4997	193	2867	28975	9244	812	620797	3731	989	94530	381	434	7556	73829	68078	180899	20424	639	5609	3617	1741476	10363	1113	3055	13718	1135	764	58075	29178	161073	14112	981	10466	122	25513
SOL_C3	SOL	C	3	1329	15235	1361	2388	2623	25948	1603	307	2895	22029	1159	6146	7245	4560	11348	5931	3233	974691	3287	1670	263116	264	509	5134	58339	38828	57455	23038	821	5955	838	1603037	5464	1273	7041	5375	657	2453	102711	32300	176987	11263	1780	30713	300	65774
SOL_C4	SOL	C	4	1874	17424	1454	3681	2588	34249	2500	7755	2750	22797	2140	7791	9170	7989	11393	12015	3392	843383	5675	2984	439631	674	1038	5433	70738	34915	106750	23590	848	7569	2798	828963	14230	1775	8468	7937	1668	6974	167352	53623	208995	13921	2790	47144	991	120996
SOL_C5	SOL	C	5	2159	33731	1406	913	3067	39209	1364	1106	5389	43074	5643	6868	5469	1545	13713	8428	1469	520593	3171	684	100191	167	814	12074	77384	73106	331190	46388	1224	7260	4341	1989449	17359	884	3919	18317	942	1050	45005	16610	203186	16510	3266	7473	133	28087
SOL_N1	SOL	N	1	1699	22895	862	1391	3023	20810	1916	1973	1698	83178	4396	7025	5657	3647	6959	8373	1870	821052	2599	1339	144786	216	1278	21316	58736	35719	406093	32636	1195	6900	1788	1315676	5298	281	4297	3166	1292	1350	55658	32764	298122	15322	1836	15225	168	38280
SOL_N2	SOL	N	2	1134	16771	2244	1374	2698	20613	16918	1185	1698	51607	3999	15424	4454	3004	5116	5191	1379	751144	2863	1437	147978	370	398	22752	37188	34397	203174	28116	900	3605	3009	2878262	4307	448	3511	5163	865	886	59126	31413	286315	9343	872	13889	201	42205
SOL_N3	SOL	N	3	1895	14502	555	1151	2130	13222	1764	3505	2543	27378	2279	8269	3046	2761	3363	10926	181	1089095	4473	1524	127245	318	544	96053	108866	13609	31814	25728	1026	10847	929	2137150	3746	441	3553	2154	1339	976	60478	17375	141365	7564	1500	18325	101	33814
SOL_N4	SOL	N	4	1571	20460	926	1179	2840	11286	31365	1321	1722	53566	989	9609	4374	3777	4881	9241	512	595551	3111	1745	152643	263	487	13047	77152	23364	110810	27453	1012	6105	605	1787437	3402	469	3270	2526	1179	701	54557	30392	234811	6831	1837	14742	157	42505
SOL_N5	SOL	N	5	1280	18393	960	593	1840	15584	901	1259	2895	39756	1803	18213	3789	2627	7754	8221	205	602486	3564	1252	106106	477	388	7162	53263	33691	99750	27700	552	5239	816	3104014	2765	429	3347	3590	971	922	47213	28253	210658	11085	1259	10541	175	31244
SOL_S1	SOL	S	1	1573	12805	1210	838	2384	36787	1908	90	3826	23247	2654	8383	647	2612	13118	10313	58	475582	2457	671	76252	122	719	4741	72372	101298	126870	40558	1012	3715	2694	1087169	16423	4990	2481	12210	785	678	2421172	43066	62859	13333	1473	7190	192	20636
SOL_S2	SOL	S	2	1901	14974	544	1410	2735	42623	890	1595	5920	44260	3198	6276	552	3627	18238	7732	80	760007	2492	1013	99316	366	1081	9096	55910	94414	37179	45464	871	7533	1658	783900	19644	15754	2806	12927	880	820	853990	33689	100456	16814	1379	11807	77	24534
SOL_S3	SOL	S	3	1899	13344	581	1013	1994	41556	19059	1028	5858	33372	2478	5659	700	2527	25701	7018	102	906721	2783	998	112030	282	1493	4657	58571	91971	100052	40106	1203	3015	1451	773028	7081	26368	3149	19449	706	811	738345	47012	139216	16410	1554	13861	166	32799
SOL_S4	SOL	S	4	2022	24260	1347	253	2730	72539	2150	1256	11441	34067	7249	11115	659	2540	28505	13654	828	549937	3108	716	136608	378	705	13380	48032	134475	427406	33163	1099	4800	4003	325007	10679	31959	4033	18795	1145	872	405614	47282	249804	22373	1639	17827	99	38733
SOL_S5	SOL	S	5	2504	18204	1352	1337	2239	36400	1422	1231	7391	33777	5418	8039	1195	2450	8987	10393	242	698526	2435	639	85919	183	811	13566	91388	104080	178774	48283	1348	2932	3755	1442962	27271	23755	830	20981	964	810	849343	38127	107546	15746	554	10405	109	23521
BIO_C1	BIO	C	1	1674	16301	1192	677	2471	17196	2785	520	2392	21733	1290	6419	5321	1439	9870	7942	452	756408	3325	770	83891	145	282	5851	56317	45026	246973	37420	665	4128	680	1847810	7800	1237	2530	5745	721	711	34883	16386	247494	12146	925	15336	78	22257
BIO_C2	BIO	C	2	904	12208	487	473	1668	35134	1798	2245	6833	61951	7047	3691	13784	4587	20053	5794	670	497877	5040	1215	268586	445	553	3180	33357	69630	134786	23479	748	4643	1327	258323	8220	854	7607	10036	1217	1965	102420	52079	520468	18393	1646	29370	192	63805
BIO_C3	BIO	C	3	2261	19557	2337	542	1790	43715	2482	3011	4286	63911	5559	7997	7102	3468	26632	9193	731	698062	5608	821	250828	629	701	4551	47093	73000	553503	22853	777	3739	3905	374254	4746	1661	8692	17436	1117	2345	113261	58021	491804	16821	2674	22448	400	72723
BIO_C4	BIO	C	4	1359	18585	616	3325	2434	38003	2162	920	3290	37421	2448	6155	205	2259	20544	7347	1506	730049	3415	743	106553	103	193	1090	61355	50069	211435	22337	731	5162	1953	1459241	13096	581	3290	7705	1137	939	42651	17490	296618	16076	2031	13128	114	28909
BIO_C5	BIO	C	5	1439	20749	1032	767	1631	32257	1276	1000	4473	31554	7115	2095	4739	1183	16843	10001	665	894317	3495	245	99916	601	424	9737	70573	63474	490944	40288	897	5598	5040	2097013	4760	1123	2961	13831	827	881	37828	18858	353028	14444	1498	13723	89	28554
BIO_N1	BIO	N	1	1716	16026	1070	623	1978	20554	14112	175	3734	34729	3617	2202	3346	2031	6635	9852	366	908426	3473	983	107490	394	512	7465	50683	37280	134823	32430	614	8121	2327	3088755	9452	1659	3011	7488	899	918	45551	22465	136289	11261	1912	13459	163	36457
BIO_N2	BIO	N	2	1810	17263	946	335	2041	21314	1097	1149	3627	45393	4969	6550	201	3118	8146	8101	331	912799	4069	961	117331	287	1092	4763	57883	20672	55351	31629	774	7944	990	2821580	4107	309	3359	6354	987	1492	52463	21604	125194	10113	1623	12993	136	32490
BIO_N3	BIO	N	3	1317	18992	652	755	2742	24818	2308	1008	2661	40317	2160	5631	3868	2975	8212	11403	1358	657010	3135	1238	116629	186	303	18870	65649	52298	189757	34338	646	7598	3093	2940120	14664	315	2236	5837	1341	1246	45614	21893	334630	14471	3348	13515	66	30436
BIO_N4	BIO	N	4	1184	16038	929	1372	1946	23150	1851	2886	1195	29953	1379	11798	5332	8172	10164	9937	2077	598375	5187	2935	328660	301	950	8406	39808	30520	88657	25220	656	4765	1620	2581487	6874	2244	10965	3535	1666	3737	152168	67964	185276	8579	1588	44825	397	93599
BIO_N5	BIO	N	5	1484	17046	1489	729	1966	15200	15560	396	1363	30338	1019	12285	3710	3249	5364	7832	1173	660652	2954	1640	185164	402	625	8851	39181	18746	163146	22239	759	5272	1832	2998858	2074	406	5656	4183	1123	2459	69371	33270	316937	6243	1360	24697	327	48311
BIO_S1	BIO	S	1	1675	17292	1151	613	1622	61285	1365	1440	4821	30581	4593	15165	571	3346	23387	8738	725	648896	2427	903	126753	157	1563	14095	58728	94951	131927	26544	828	5913	3280	301017	11834	7698	3340	14561	507	1105	1707940	34126	134220	16773	674	13480	82	33221
BIO_S2	BIO	S	2	2882	24617	1023	122	3148	54072	928	151	9560	54871	12304	368	719	4060	22208	11258	153	1011406	4469	1307	131947	493	4558	13465	94322	139794	60147	49923	1247	17437	1465	475854	17730	28166	2913	12525	1187	1329	270966	41976	82974	27178	1490	13468	227	36282
BIO_S3	BIO	S	3	2553	12256	993	1008	1886	43961	1039	1042	6125	41312	4633	8695	719	2444	16192	7844	275	567407	2320	537	97627	195	613	8693	50102	96078	679409	50765	936	2525	1591	461279	15787	20484	2871	17087	1253	759	487156	39234	421523	14908	1761	11213	260	33357
BIO_S4	BIO	S	4	1445	15370	670	815	2749	49681	1317	235	7550	37009	6372	4687	355	3040	35487	8440	312	283490	3919	970	102060	274	1629	2695	52584	88965	75091	30476	594	5039	1186	184159	12939	18243	3612	9356	1003	895	536159	33802	168069	18962	1095	12791	158	30637
BIO_S5	BIO	S	5	1604	8713	851	419	2468	45031	1286	1349	5006	37784	3364	5482	511	4729	20105	4878	284	856613	2580	992	118052	237	491	2905	26876	78948	63773	41658	485	3697	876	109588	14302	17752	3395	6869	1172	946	510870	38102	210463	15355	1225	12571	173	31158
[truncated: 122 more columns]
