# Supplementary material for: The effect of circular soil biosolarization treatment on the physiology, metabolomics, and microbiome of tomato plants under certain abiotic stresses
Source: Front Plant Sci. 2022 Nov 8;13:1009956. doi: 10.3389/fpls.2022.1009956 (PMC9679285; doi:10.3389/fpls.2022.1009956)
Supplement: Supplementary file 1 [file DataSheet_1.zip › supp. tables&figures fpls/Supp. Tab. III.xlsx]

## Sheet: Supp. Tab. III
Supp. Tab. III. Microbial Count Table. Microbiome Counts were received using QIIME and were compared between solarized (SOL) and biosolarized (BIO) treated plants ("treat" row) under well-watered (C), nitrogen-deprived (N) and salinity-treated (S) plants ("subtreat" row).
	SOL_C1	SOL_C2	SOL_C3	SOL_N1	SOL_N2	SOL_N3	SOL_S1	SOL_S2	SOL_S3	BIO_C1	BIO_C2	BIO_C3	BIO_N1	BIO_N2	BIO_N3	BIO_S1	BIO_S2	BIO_S3
treat	SOL	SOL	SOL	SOL	SOL	SOL	SOL	SOL	SOL	BIO	BIO	BIO	BIO	BIO	BIO	BIO	BIO	BIO
subtreat	C	C	C	N	N	N	S	S	S	C	C	C	N	N	N	S	S	S
samples	1	2	3	1	2	3	1	2	3	1	2	3	1	2	3	1	2	3
OTU1	0	0	0	0	0	0	0	0	0	0	0	0	0	0	0	0	0	0
OTU2	0	0	0	0	0	0	0	0	0	0	0	0	0	0	0	0	0	0
OTU3	0	0	0	0	4	9	0	0	0	0	0	0	0	0	0	0	0	0
OTU4	0	0	0	0	0	0	0	0	0	0	0	0	0	0	0	0	0	0
OTU5	0	0	0	0	0	0	0	0	0	0	0	0	0	0	0	0	0	0
OTU6	0	0	1	0	0	0	0	0	1	0	0	0	0	0	0	0	0	0
OTU7	0	0	0	0	0	0	0	0	0	0	0	0	0	0	0	0	0	0
OTU8	0	0	0	0	0	0	1	0	0	0	0	0	0	0	0	0	0	0
OTU9	4	1	3	0	8	1	0	0	1	0	0	0	0	0	0	0	0	0
OTU10	0	0	0	0	2	0	0	0	0	1	1	0	3	10	7	0	0	0
OTU11	1	0	0	0	0	0	0	0	0	0	0	5	0	0	0	0	0	0
OTU12	6	0	0	0	0	0	7	0	0	0	0	0	0	0	0	0	0	0
OTU13	7	5	14	2	9	17	5	4	1	0	1	0	0	0	0	0	0	0
OTU14	0	0	0	0	0	0	0	0	0	0	0	0	0	0	0	0	0	0
OTU15	0	3	8	2	3	7	7	6	0	6	2	0	6	0	0	2	0	4
OTU16	0	0	0	0	0	0	6	0	0	0	0	0	0	0	0	0	0	0
OTU17	0	0	2	4	13	7	3	0	0	9	12	9	7	9	7	8	0	1
OTU18	0	0	0	9	1	4	2	1	0	3	1	0	0	1	0	0	1	0
OTU19	1	0	1	1	0	0	0	0	1	1	6	3	1	3	3	6	4	0
OTU20	0	0	1	0	0	0	0	0	0	0	0	0	0	0	0	0	0	0
OTU21	1	1	0	2	1	0	0	2	4	0	0	0	0	0	0	0	0	0
OTU22	2	1	1	4	1	0	1	0	0	0	0	0	0	0	0	1	0	0
OTU23	0	0	0	0	0	0	0	0	0	0	0	0	0	2	1	1	0	0
OTU24	0	0	2	1	3	2	0	1	0	0	0	0	1	0	0	0	1	0
OTU25	0	0	0	0	0	0	0	0	0	0	0	0	0	0	0	0	0	0
OTU26	0	2	4	0	4	3	1	2	0	0	0	0	3	6	0	0	0	0
OTU27	1	1	37	9	16	16	3	4	0	1	10	5	7	38	3	3	27	3
OTU28	0	0	0	0	0	0	0	0	0	0	0	0	0	1	0	0	0	0
OTU29	0	0	0	0	0	0	0	0	0	0	0	0	0	0	0	0	0	0
OTU30	0	0	0	0	0	0	0	0	0	0	0	0	0	0	0	0	0	0
OTU31	0	0	0	0	0	0	0	0	0	2	1	0	0	0	6	0	0	0
OTU32	0	0	0	0	3	0	0	0	0	0	0	0	3	0	0	0	2	0
OTU33	0	0	0	0	1	0	0	0	0	0	0	0	0	0	0	0	0	0
OTU34	0	0	0	0	0	0	0	0	0	0	0	0	2	1	1	0	1	0
OTU35	0	0	0	0	0	0	0	0	0	0	0	0	0	0	0	0	0	0
OTU36	0	0	0	0	0	0	0	0	0	0	0	0	0	0	0	0	0	0
OTU37	0	0	0	0	0	2	0	0	1	0	0	0	0	0	0	0	0	0
OTU38	0	0	0	0	0	0	0	0	0	0	0	0	0	0	0	0	0	0
OTU39	2	2	2	6	0	6	10	5	4	3	0	0	5	3	1	1	10	5
OTU40	0	0	0	0	0	0	0	0	0	0	0	0	0	0	0	0	0	0
OTU41	19	7	14	17	5	13	24	14	9	0	2	0	1	0	0	3	1	1
OTU42	0	0	0	0	0	0	0	0	0	0	1	0	0	0	0	0	0	0
OTU43	0	0	0	0	0	0	0	0	0	0	0	0	0	0	0	0	0	0
OTU44	0	0	0	0	1	0	0	0	0	0	0	1	0	0	0	0	0	0
OTU45	0	0	0	0	0	0	0	0	0	0	0	0	0	0	0	0	0	0
OTU46	0	0	0	0	7	3	2	0	0	10	2	0	4	14	1	3	1	0
OTU47	1	0	2	1	2	2	2	0	0	3	2	18	15	28	12	7	6	5
OTU48	0	0	0	0	1	0	0	0	1	0	1	0	0	0	1	0	0	0
OTU49	0	0	0	1	0	0	0	0	0	0	0	0	0	0	0	0	0	0
OTU50	0	0	0	0	0	0	0	0	0	0	0	0	0	0	0	0	0	0
OTU51	0	0	0	3	1	0	0	0	0	0	0	5	0	0	0	0	0	0
OTU52	0	0	1	0	1	0	0	0	0	0	0	0	0	0	0	0	0	0
OTU53	1	0	0	2	0	1	2	0	1	0	0	0	0	0	0	0	0	0
OTU54	0	0	0	0	0	0	0	0	0	5	7	2	6	15	0	10	10	13
OTU55	1	0	0	0	0	0	1	0	0	2	8	2	2	30	2	1	0	2
OTU56	0	0	0	0	0	0	0	0	0	0	0	0	0	0	0	0	0	0
OTU57	0	0	0	2	0	0	0	0	0	0	0	0	0	1	0	0	0	0
OTU58	3	1	1	0	0	0	0	0	1	1	0	0	1	0	0	0	1	0
OTU59	0	0	0	0	0	0	0	0	0	0	0	0	0	0	0	0	0	0
OTU60	0	0	0	0	0	0	0	0	0	0	1	0	0	2	0	0	0	0
OTU61	0	0	0	0	0	0	0	0	0	0	2	0	5	0	0	0	4	0
OTU62	0	0	1	1	1	0	0	0	0	0	0	0	0	0	0	0	0	0
OTU63	0	0	0	0	0	0	0	0	1	0	0	0	0	0	0	0	1	0
OTU64	0	0	0	0	0	0	0	0	1	0	0	0	0	0	0	0	0	0
OTU65	7	0	6	1	3	1	2	1	2	0	0	0	5	1	0	0	1	0
OTU66	0	0	0	0	0	0	0	0	0	0	0	0	0	0	0	0	0	0
OTU67	0	2	0	0	0	0	0	0	0	15	0	0	2	0	0	0	0	0
OTU68	0	0	0	0	0	0	0	0	0	0	0	3	0	0	0	0	0	0
OTU69	0	0	0	0	0	0	0	0	0	0	0	0	0	3	0	0	2	0
OTU70	0	0	0	0	0	0	0	0	0	0	0	0	0	0	0	0	0	0
OTU71	0	1	1	0	2	0	0	0	1	0	0	0	0	0	0	1	0	0
OTU72	0	0	0	0	0	0	0	0	0	0	0	0	0	0	0	0	0	0
OTU73	0	0	3	2	0	0	1	0	0	1	1	0	66	0	0	0	0	0
OTU74	0	0	0	0	0	0	0	0	0	0	0	0	5	0	0	0	1	0
OTU75	0	0	0	0	0	0	0	0	2	0	0	0	0	0	0	0	0	0
OTU76	1	0	1	3	0	0	3	3	1	0	0	0	0	0	0	1	0	0
OTU77	0	0	0	0	0	1	0	0	0	0	0	0	0	0	0	0	0	0
OTU78	0	0	0	1	0	0	0	0	0	0	0	0	0	0	0	0	0	0
OTU79	0	2	1	0	0	0	0	0	0	0	0	0	0	0	0	0	0	0
OTU80	0	0	1	0	0	0	0	0	0	0	0	0	0	0	0	0	0	0
OTU81	0	0	0	0	0	0	0	0	0	0	0	0	0	0	0	0	0	0
OTU82	0	0	0	0	0	0	0	0	0	0	0	0	0	0	0	0	0	0
OTU83	0	0	0	0	0	0	0	0	0	0	0	3	0	0	0	0	0	0
OTU84	0	0	0	0	0	0	0	0	0	0	2	0	2	0	2	1	2	1
OTU85	6	2	8	3	1	7	3	1	1	0	0	0	1	0	1	0	0	0
OTU86	0	0	0	0	0	0	0	0	0	0	0	0	0	0	0	0	0	0
OTU87	0	0	1	0	0	0	0	0	0	1	0	0	7	0	0	5	0	0
OTU88	0	0	0	0	0	0	0	0	0	0	0	0	0	0	0	0	0	0
OTU89	2	0	0	0	0	0	0	0	0	0	0	0	0	0	0	0	0	0
OTU90	0	0	0	0	0	1	0	0	0	0	0	1	0	1	0	0	0	0
OTU91	0	0	0	0	0	0	0	0	0	0	0	0	0	0	0	0	0	0
OTU92	1	0	0	0	0	0	0	0	0	0	0	2	0	0	0	0	0	0
OTU93	1	1	0	1	0	0	0	0	1	0	0	0	0	0	0	0	1	0
OTU94	6	0	3	11	0	2	5	1	2	0	0	0	0	0	0	0	0	0
OTU95	0	0	23	482	5	13	0	10	0	0	0	0	0	0	0	0	0	0
OTU96	0	0	0	0	0	0	0	0	0	0	0	0	0	0	0	0	0	0
OTU97	2	1	0	0	0	1	0	2	2	1	5	15	4	2	2	1	2	0
OTU98	0	0	0	0	0	0	0	0	0	0	0	0	0	0	0	0	0	0
OTU99	0	2	0	4	7	9	0	0	1	1	0	0	1	0	0	0	0	0
OTU100	0	1	1	0	0	2	0	0	0	2	2	0	16	0	1	0	3	14
OTU101	4	1	5	4	0	0	4	2	1	0	0	0	0	0	0	1	0	0
OTU102	0	0	0	0	0	0	0	0	0	0	0	0	0	0	0	0	0	0
OTU103	0	0	8	0	2	2	0	1	0	0	0	0	0	0	0	0	0	0
OTU104	0	0	1	0	2	2	0	0	2	0	0	0	0	0	0	0	0	0
OTU105	0	0	0	0	0	0	0	0	1	0	0	0	0	0	0	0	0	1
OTU106	1	0	1	0	0	1	0	2	1	0	0	0	0	0	0	0	0	0
OTU107	0	0	0	0	0	0	0	0	0	0	0	0	0	0	0	0	0	0
OTU108	0	0	0	1	0	0	0	0	0	0	0	0	0	0	0	0	0	0
OTU109	0	0	0	0	0	0	0	0	0	0	0	11	0	0	0	0	0	0
OTU110	0	0	0	1	0	0	0	0	0	0	0	0	0	1	0	1	1	0
OTU111	0	0	0	0	0	0	0	0	0	0	0	1	0	0	0	0	0	0
OTU112	1	2	1	0	1	2	2	1	3	0	0	0	0	0	0	0	0	0
OTU113	0	0	0	0	0	0	0	0	1	0	0	0	0	1	0	1	0	1
OTU114	0	0	0	0	0	0	0	0	0	0	0	0	0	0	0	0	1	0
OTU115	0	0	0	0	0	0	0	0	0	0	0	0	1	0	0	7	0	0
OTU116	0	1	0	0	0	0	0	0	0	0	0	0	0	0	0	0	0	0
OTU117	0	0	0	0	0	0	0	0	0	0	0	0	1	0	0	0	0	0
OTU118	0	0	1	0	0	0	0	0	0	0	0	0	0	0	0	0	0	0
OTU119	0	0	0	0	0	0	0	0	0	0	0	0	0	0	0	0	0	0
OTU120	0	4	0	1	1	0	0	1	1	0	0	0	2	1	0	0	0	5
OTU121	0	0	0	0	0	1	0	0	0	0	0	0	0	0	0	0	0	0
OTU122	0	0	0	1	0	1	1	1	0	5	2	3	7	0	0	6	0	3
OTU123	0	0	1	0	0	0	0	0	0	0	0	0	0	0	0	0	0	0
OTU124	0	0	0	0	0	0	0	0	0	0	0	1	0	0	0	0	0	0
OTU125	0	1	0	1	0	0	1	0	0	0	0	0	1	0	0	0	0	0
OTU126	0	0	0	0	1	0	0	0	0	0	0	0	0	0	0	0	0	0
OTU127	3	1	8	8	1	0	3	2	3	0	2	1	19	0	8	1	0	0
OTU128	1	1	0	0	1	0	1	0	1	0	0	0	0	0	0	0	0	0
OTU129	0	2	2	0	3	1	1	0	5	0	0	0	1	0	0	0	0	0
OTU130	0	0	0	0	0	0	0	0	0	1	0	0	0	0	1	0	0	0
OTU131	0	0	9	1	0	0	5	11	0	0	6	0	123	2	77	17	0	24
OTU132	3	3	1	3	9	3	6	10	0	0	0	0	0	0	0	0	0	0
OTU133	0	0	1	0	0	1	0	2	2	0	3	1	4	0	1	1	0	0
OTU134	0	0	0	0	0	0	0	0	0	0	0	0	0	0	0	0	0	0
OTU135	0	0	0	0	0	0	0	0	0	0	0	0	0	0	0	0	0	0
OTU136	0	0	0	0	0	0	0	0	0	0	0	0	0	1	0	2	0	0
OTU137	0	0	0	1	0	0	0	0	0	1	0	3	0	0	0	0	0	0
OTU138	0	2	0	2	0	1	2	0	4	0	0	0	0	0	0	0	0	0
OTU139	0	0	1	0	0	0	0	0	0	3	0	0	0	0	0	0	0	0
OTU140	5	0	1	7	0	0	2	0	0	0	0	2	0	0	0	0	0	0
OTU141	0	0	0	0	0	0	0	0	0	0	0	0	1	0	0	0	0	0
OTU142	0	0	0	0	0	0	0	0	0	0	0	0	0	0	0	0	0	0
OTU143	0	0	0	0	0	0	0	0	0	0	0	0	0	0	0	0	0	0
OTU144	1	6	0	1	4	0	5	6	2	0	0	0	0	0	1	0	0	0
OTU145	0	0	0	0	0	0	0	0	0	0	0	4	0	0	0	0	0	0
OTU146	0	0	0	0	1	0	0	0	0	0	0	0	0	0	0	0	0	0
OTU147	0	0	0	0	0	0	0	0	0	0	0	0	0	0	0	0	0	0
OTU148	0	0	0	0	0	0	0	0	0	0	0	2	0	0	0	0	1	0
OTU149	0	0	1	0	0	0	0	0	0	0	0	0	0	0	0	0	0	0
OTU150	0	0	0	0	0	0	1	0	0	0	0	0	0	0	0	0	0	0
OTU151	0	0	0	0	1	0	1	0	0	0	3	0	1	0	0	1	1	0
OTU152	23	10	9	12	8	9	17	8	18	0	1	0	3	4	2	0	3	0
OTU153	0	0	0	0	0	0	0	0	0	0	0	0	1	0	0	2	0	0
OTU154	0	0	0	1	0	0	0	0	0	0	0	0	0	0	0	0	0	0
OTU155	4	3	3	1	1	0	2	1	1	3	4	4	0	0	0	1	1	0
OTU156	0	0	0	0	0	1	0	0	0	0	0	0	2	3	5	6	1	0
OTU157	0	0	1	0	0	3	0	0	3	0	0	0	0	0	0	0	0	0
OTU158	0	0	0	0	0	0	0	0	0	0	0	0	0	0	0	0	0	0
OTU159	0	0	0	0	0	0	0	0	0	8	4	2	2	10	4	1	4	1
OTU160	0	0	90	0	5	1	0	8	0	0	3	0	0	0	0	0	0	0
OTU161	0	0	0	0	1	0	0	0	0	0	0	0	0	0	0	0	0	0
OTU162	0	0	0	0	0	1	0	0	0	0	1	0	0	7	3	3	0	0
OTU163	4	0	0	3	0	0	0	1	3	0	2	0	0	0	0	0	0	0
OTU164	0	0	0	0	0	0	0	0	0	0	0	0	0	0	0	0	0	0
OTU165	0	0	0	0	0	1	1	3	1	0	0	0	0	0	0	0	0	0
OTU166	2	2	0	1	4	1	3	1	4	6	5	0	6	2	2	7	0	0
OTU167	1	0	2	0	0	2	0	2	0	0	0	0	0	0	1	1	0	0
OTU168	0	0	0	0	0	0	0	0	0	0	0	0	0	1	0	0	0	0
OTU169	0	0	0	0	0	0	2	0	0	0	0	0	0	0	0	0	0	0
OTU170	0	0	0	0	0	0	0	0	0	0	0	0	1	0	0	0	0	0
OTU171	12	32	38	30	24	26	43	39	17	27	4	12	10	22	5	23	6	15
OTU172	0	0	0	0	0	0	0	0	0	0	0	0	0	1	0	0	0	0
OTU173	0	0	0	0	0	0	0	0	0	0	0	0	0	0	0	0	0	0
OTU174	1	1	0	0	0	0	0	0	0	0	0	0	0	0	0	0	0	0
OTU175	63	60	41	101	84	87	139	94	56	0	9	0	3	0	0	5	1	4
OTU176	0	0	0	0	0	0	0	0	0	0	0	0	0	0	0	0	0	0
OTU177	1	0	1	0	3	10	0	0	0	0	0	0	0	1	0	2	0	0
OTU178	29	10	25	49	12	23	21	11	17	1	6	2	14	1	1	5	4	4
OTU179	1	0	0	0	0	0	0	0	0	0	0	0	0	0	0	0	0	0
OTU180	0	0	0	0	0	0	0	0	0	0	0	9	1	0	1	0	0	0
OTU181	0	0	0	0	0	0	0	0	0	0	0	0	0	0	0	0	0	0
OTU182	0	0	0	0	0	0	0	0	0	0	0	0	0	0	0	0	0	0
OTU183	0	0	0	0	2	5	3	0	2	1	0	1	0	0	0	1	0	1
OTU184	0	0	1	1	0	1	0	0	0	0	0	0	0	0	0	0	0	0
OTU185	0	0	0	0	0	0	0	0	0	0	0	0	29	0	0	3	0	0
OTU186	0	0	0	0	0	0	0	0	0	0	0	0	2	2	0	0	0	0
OTU187	1	0	0	0	0	0	0	0	0	0	0	0	0	0	0	1	0	1
OTU188	0	0	0	0	0	0	0	0	0	0	5	0	2	0	0	3	0	2
OTU189	0	0	0	0	0	0	0	0	0	0	0	0	0	0	0	1	0	0
OTU190	0	0	0	0	0	0	0	1	1	0	0	0	0	0	0	0	0	0
OTU191	0	0	0	0	0	0	0	0	0	0	0	0	0	0	0	0	0	0
OTU192	0	0	0	0	0	0	0	0	0	0	0	0	1	0	0	0	0	0
OTU193	0	0	0	0	0	1	3	0	5	0	0	2	0	0	0	0	0	0
OTU194	0	0	1	0	2	0	0	0	2	0	0	0	0	0	0	0	0	0
OTU195	0	0	0	1	0	1	0	0	0	0	0	0	0	0	0	0	0	0
OTU196	1	0	0	1	0	0	0	0	0	0	0	6	0	0	0	0	0	0
OTU197	0	0	0	0	0	0	0	0	0	0	0	0	0	0	0	0	0	0
OTU198	0	0	0	1	0	1	0	0	0	0	0	0	0	0	0	0	0	0
OTU199	0	0	0	0	3	1	0	0	0	0	0	0	0	0	0	0	0	0
OTU200	0	0	0	0	0	0	1	0	0	0	0	0	0	0	0	0	0	0
OTU201	0	0	0	0	0	0	0	0	0	0	0	0	0	0	0	0	0	0
OTU202	0	0	0	0	0	0	0	0	0	0	0	0	0	0	0	0	0	0
OTU203	0	0	0	0	1	0	0	0	0	0	0	0	0	0	0	0	0	0
OTU204	0	0	0	0	0	0	0	0	0	0	0	0	0	1	0	0	0	0
OTU205	4	1	4	13	0	1	11	7	1	0	0	0	1	1	0	0	0	1
OTU206	0	0	0	0	0	0	0	0	0	0	1	0	0	1	0	0	0	0
OTU207	0	0	0	0	1	0	0	0	0	0	0	0	0	0	0	0	0	0
OTU208	11	8	15	25	36	26	11	3	23	12	12	10	20	11	8	33	9	13
OTU209	0	0	0	0	0	0	0	0	0	0	2	6	0	0	4	0	0	0
OTU210	9	1	3	1	1	1	4	0	0	0	0	3	1	0	0	0	1	0
OTU211	5	3	1	6	0	1	5	1	2	0	0	0	1	0	1	0	2	0
OTU212	0	0	0	0	0	0	0	0	0	0	0	0	0	0	0	0	0	0
OTU213	1	0	0	0	0	0	0	0	0	0	0	0	0	0	0	0	0	0
OTU214	0	0	0	0	0	0	0	0	0	0	0	1	1	0	0	0	0	2
OTU215	0	1	1	1	0	0	0	0	1	0	0	1	0	1	0	2	0	4
OTU216	38	27	14	21	44	40	15	21	19	18	7	12	15	22	5	31	20	43
OTU217	10	3	3	4	0	1	3	0	7	0	0	0	0	0	0	0	0	0
OTU218	1	0	0	0	0	0	0	0	0	0	0	0	0	0	0	0	0	0
OTU219	0	0	0	0	0	0	0	0	0	0	0	0	2	0	0	5	0	0
OTU220	1	0	0	1	0	0	0	0	0	0	0	0	0	0	0	0	0	0
OTU221	0	0	0	0	0	0	0	0	0	0	0	0	0	0	0	0	0	0
OTU222	3	5	0	5	1	1	2	3	4	0	0	0	0	0	0	6	0	1
OTU223	0	0	0	0	0	0	0	0	0	0	0	0	0	0	0	0	0	0
OTU224	0	0	2	0	0	0	0	0	0	0	0	0	0	0	0	0	0	0
OTU225	1	0	0	0	1	0	0	0	0	0	0	0	0	0	0	0	0	0
OTU226	0	0	9	0	0	5	3	2	1	0	0	1	2	1	0	3	0	0
OTU227	0	0	2	0	0	0	0	0	0	0	0	0	1	0	0	0	0	0
OTU228	0	0	0	0	0	0	0	0	0	0	1	0	0	0	0	0	0	0
OTU229	0	0	0	0	0	0	0	0	0	0	0	0	0	0	0	0	0	0
OTU230	0	0	0	0	0	0	0	0	0	0	0	0	0	0	0	0	0	0
OTU231	0	0	0	0	0	1	0	0	0	0	0	0	0	0	0	0	0	0
OTU232	0	1	0	0	0	0	0	0	0	0	1	0	0	0	1	0	0	0
OTU233	2	0	2	3	0	2	0	2	2	0	0	0	3	0	0	1	3	1
OTU234	0	0	1	0	0	0	0	0	0	0	0	0	0	0	0	0	0	0
OTU235	0	0	1	0	1	0	1	0	0	0	0	0	0	0	0	0	1	0
OTU236	0	0	0	0	0	0	0	0	0	0	1	0	0	0	0	5	0	0
OTU237	0	0	0	1	0	0	0	0	0	0	0	0	0	0	0	0	0	0
OTU238	0	0	0	0	0	0	0	0	0	0	0	0	0	0	0	0	0	0
OTU239	3	0	1	2	1	1	2	0	1	0	0	0	0	0	0	0	0	1
OTU240	1	0	0	0	0	0	3	1	3	0	0	0	0	0	0	0	0	0
OTU241	0	0	0	0	0	0	0	0	0	0	0	0	0	0	0	0	0	0
OTU242	0	0	0	0	0	0	0	0	0	0	0	0	0	0	0	0	0	0
OTU243	0	0	0	0	0	0	0	0	0	0	0	0	0	0	0	0	0	0
OTU244	0	0	0	0	0	0	0	0	0	0	0	0	0	0	0	0	1	0
OTU245	0	0	1	0	0	0	0	0	0	0	0	1	0	0	1	0	0	0
OTU246	0	0	1	0	0	0	0	0	0	0	0	0	0	0	0	0	0	0
OTU247	5	0	9	14	2	7	9	5	2	0	1	2	4	1	0	2	2	3
OTU248	0	2	0	0	0	0	0	1	1	0	0	0	0	0	0	0	1	0
OTU249	0	0	0	0	0	0	0	0	0	0	0	0	1	0	0	0	0	0
OTU250	0	0	0	0	0	0	0	0	0	0	0	0	0	0	0	0	0	0
OTU251	0	0	0	0	0	0	0	0	0	0	0	0	0	0	1	0	0	0
OTU252	266	33	331	34	111	306	124	42	19	0	1	4	133	5	16	5	10	15
OTU253	2	7	4	13	35	15	9	10	10	75	15	7	11	5	3	46	7	4
OTU254	0	0	0	0	0	0	0	0	0	0	0	0	0	0	0	3	0	0
OTU255	0	0	1	0	0	0	0	0	0	0	0	0	0	0	0	0	0	0
OTU256	0	0	0	2	0	0	0	0	0	0	0	8	0	0	0	0	0	0
OTU257	0	0	0	0	0	0	0	0	0	0	0	0	0	0	0	0	0	0
OTU258	0	0	0	0	0	0	0	0	0	0	0	0	0	0	0	0	0	0
OTU259	0	0	0	0	0	0	0	0	0	0	0	0	7	0	0	0	0	0
OTU260	0	0	0	0	0	0	0	0	0	0	0	0	1	0	0	0	0	0
OTU261	0	0	0	0	0	0	0	0	0	0	0	0	0	0	0	0	0	0
OTU262	0	1	0	0	0	2	0	0	1	0	1	0	0	1	1	1	0	0
OTU263	0	0	0	0	0	0	0	0	0	0	0	0	0	0	0	0	0	0
OTU264	0	0	0	0	0	1	0	0	0	0	0	0	0	0	0	0	1	0
OTU265	0	0	0	0	0	0	0	0	0	0	0	0	1	0	0	0	0	0
OTU266	0	0	0	0	0	0	0	0	0	0	1	11	0	0	1	0	0	0
OTU267	0	0	0	0	0	0	0	4	0	0	0	0	0	0	0	0	0	0
OTU268	0	0	0	0	0	0	0	0	0	0	0	9	0	0	0	0	0	0
OTU269	0	0	0	0	1	0	0	2	0	0	0	0	0	0	0	0	0	0
OTU270	2	2	3	5	0	0	5	0	1	0	5	8	18	9	5	4	3	4
OTU271	0	0	0	0	0	0	0	0	0	0	0	0	0	0	0	0	0	0
OTU272	0	0	0	0	0	0	0	0	0	0	0	0	0	0	0	0	0	0
OTU273	0	0	0	3	0	0	0	0	4	0	0	0	0	0	0	0	0	0
OTU274	0	0	0	3	1	0	0	0	0	0	0	0	1	0	1	2	0	3
OTU275	0	0	1	0	0	0	15	0	0	9	5	3	33	1	2	11	3	1
OTU276	0	0	0	0	0	0	0	0	0	0	0	0	0	0	0	0	0	0
OTU277	2	0	0	5	1	2	0	3	2	0	0	0	4	1	0	0	0	0
OTU278	0	0	0	0	0	0	0	1	0	0	0	0	0	0	0	0	0	0
OTU279	0	0	1	0	0	0	0	0	0	0	0	0	0	0	0	0	0	0
OTU280	0	0	0	1	2	0	0	0	0	0	0	0	0	0	0	0	0	0
OTU281	0	0	0	0	0	0	0	0	0	0	0	0	0	0	0	0	0	0
OTU282	2	0	0	1	0	1	2	0	8	0	0	0	0	0	0	0	0	0
OTU283	2	1	1	0	0	2	1	1	0	0	0	0	0	0	0	0	0	0
OTU284	5	1	6	9	1	2	5	1	4	0	1	0	2	0	0	0	0	0
OTU285	0	0	0	0	0	0	0	0	0	0	0	0	0	1	0	0	0	0
OTU286	0	0	1	3	0	0	1	0	0	0	0	0	0	0	0	0	0	0
OTU287	0	0	0	0	0	0	0	0	0	0	0	0	0	0	0	0	0	0
OTU288	0	0	0	0	0	0	0	0	0	0	0	0	0	0	0	0	0	0
OTU289	0	0	0	0	0	0	0	0	0	0	0	0	0	0	0	2	0	0
OTU290	0	0	0	0	0	0	0	0	0	0	0	2	0	0	0	0	0	0
OTU291	0	1	0	0	0	0	0	1	0	0	0	0	1	0	0	0	0	0
OTU292	0	0	0	0	0	0	0	0	0	0	0	0	0	0	0	0	0	0
OTU293	0	0	0	0	0	0	0	0	0	0	0	0	0	0	1	0	0	0
OTU294	0	0	2	0	0	4	0	0	0	0	0	0	0	0	0	0	1	0
OTU295	0	0	0	1	0	0	0	1	1	0	0	0	0	0	0	0	0	0
OTU296	0	0	0	0	0	0	0	0	0	0	0	0	0	3	0	2	0	2
OTU297	2	2	3	10	7	7	4	5	2	0	0	0	0	0	0	0	0	0
OTU298	0	0	0	0	0	0	0	0	0	0	0	0	0	1	0	0	0	0
OTU299	0	0	0	0	0	0	0	0	0	0	0	0	0	0	0	0	0	0
OTU300	15	0	2	16	6	9	6	3	18	8	1	1	2	2	2	2	0	0
OTU301	1	0	0	1	0	0	0	0	0	0	0	0	0	0	0	0	0	0
OTU302	0	0	0	0	0	0	0	0	0	2	1	0	0	1	0	2	0	0
OTU303	0	0	1	0	0	0	0	0	0	0	0	0	0	0	0	0	0	0
OTU304	1	0	1	1	0	0	0	0	0	0	1	0	0	1	0	0	0	0
OTU305	2	0	1	1	0	0	0	0	0	1	0	0	0	1	0	0	0	0
OTU306	0	0	0	2	1	2	0	0	2	0	0	0	0	0	0	0	0	0
OTU307	0	0	0	0	0	0	0	0	0	0	0	1	0	0	0	1	0	0
OTU308	0	0	0	0	0	0	0	0	0	0	0	0	0	0	0	0	0	0
OTU309	0	0	0	0	0	1	0	0	0	0	0	0	0	0	0	0	0	0
OTU310	0	0	0	0	0	0	0	0	0	0	0	0	0	0	0	0	0	0
OTU311	0	0	0	0	0	0	0	0	0	0	0	0	0	0	0	0	0	0
OTU312	0	0	1	1	0	0	4	1	1	1	0	0	0	0	0	0	0	0
OTU313	0	0	0	0	0	0	0	0	0	0	0	0	1	0	0	0	0	0
OTU314	0	0	0	0	0	1	0	0	0	0	0	0	0	0	0	0	0	0
OTU315	0	0	0	0	0	0	1	0	0	0	0	0	0	0	0	0	0	0
OTU316	0	0	0	0	0	0	0	0	0	0	0	0	0	0	0	2	0	0
OTU317	0	0	0	0	0	0	0	0	0	0	0	0	0	0	0	0	0	0
OTU318	1	0	0	0	0	0	1	0	0	0	0	0	0	0	0	0	0	0
OTU319	1	0	0	0	0	0	0	0	0	0	0	0	1	0	0	0	0	0
OTU320	0	0	0	1	1	0	0	0	0	0	0	0	0	0	0	0	0	0
OTU321	0	0	0	0	0	0	0	0	0	0	0	0	0	0	0	0	0	0
OTU322	0	3	1	0	0	2	1	0	0	0	0	0	0	0	0	0	0	0
OTU323	1	0	1	0	0	0	0	0	0	0	0	0	0	0	0	0	0	0
OTU324	2	1	1	1	3	1	3	1	1	0	1	0	1	0	0	0	0	0
OTU325	0	0	0	0	0	0	0	0	0	0	0	1	0	0	0	0	0	0
OTU326	0	0	0	0	0	0	0	0	0	0	0	0	0	0	0	0	0	0
OTU327	0	0	0	0	0	0	0	0	0	0	1	0	1	0	0	1	0	0
OTU328	0	0	0	0	0	0	0	0	0	0	1	2	1	10	0	0	0	0
OTU329	0	0	1	1	1	1	1	0	0	1	2	0	0	4	0	4	1	1
OTU330	0	0	0	0	0	0	0	0	0	0	0	0	0	0	0	0	0	0
OTU331	0	0	1	0	0	0	1	0	0	0	0	0	0	0	0	0	0	0
OTU332	0	0	0	0	0	0	0	0	0	0	0	0	0	2	1	0	0	0
OTU333	0	3	1	3	2	2	5	2	5	0	0	0	1	0	0	0	0	0
OTU334	0	0	0	0	1	0	0	0	0	0	0	0	0	0	0	0	0	0
OTU335	0	0	2	0	4	0	0	0	0	0	0	0	1	1	0	1	0	0
OTU336	0	1	0	0	0	0	0	0	0	0	1	0	0	1	1	0	0	0
OTU337	0	0	0	0	0	0	0	0	0	0	0	0	0	0	0	0	0	1
OTU338	0	0	1	0	0	0	0	0	0	0	0	0	0	0	0	0	0	0
OTU339	0	0	0	0	0	0	0	0	0	0	0	0	0	0	0	0	0	0
OTU340	0	0	0	0	0	0	0	0	0	0	0	0	0	0	3	0	0	0
OTU341	0	0	7	0	17	29	0	0	2	15	0	1	0	0	1	12	2	10
OTU342	0	0	1	0	0	0	1	0	0	39	0	125	0	12	0	23	0	3
OTU343	1	5	2	3	1	3	8	0	0	1	0	0	10	0	0	0	0	0
OTU344	0	0	0	0	0	0	0	0	0	0	0	0	0	0	0	0	0	0
OTU345	0	0	0	0	0	0	0	0	0	0	0	0	0	0	11	0	2	0
OTU346	0	0	0	1	0	0	0	0	0	0	0	0	0	0	0	0	0	0
OTU347	0	0	1	0	0	0	0	0	0	0	0	0	0	0	0	0	0	0
OTU348	0	0	0	1	0	1	0	1	0	0	0	0	0	0	0	0	0	0
OTU349	0	2	1	1	0	0	1	0	3	0	0	0	0	0	0	0	0	0
OTU350	11	2	4	14	1	9	10	7	12	0	3	0	1	2	0	2	1	1
OTU351	3	3	4	8	9	6	2	0	6	0	1	0	1	0	0	2	1	3
OTU352	0	0	0	0	0	0	0	0	0	0	0	0	0	0	0	0	0	0
OTU353	0	0	0	0	1	0	0	0	1	0	0	0	0	0	0	1	0	0
OTU354	0	0	0	0	0	0	0	0	0	0	0	0	0	0	0	0	0	0
OTU355	0	0	0	0	0	0	1	0	0	0	0	0	0	1	0	0	0	0
OTU356	0	0	0	0	0	0	0	0	1	0	0	0	0	0	0	0	0	0
OTU357	35	0	8	162	104	17	76	13	10	19	0	147	0	10	10	2	0	0
OTU358	12	0	13	9	4	4	77	80	687	0	0	0	429	5	37	28	5	3
OTU359	10	22	39	71	48	24	30	33	8	1	3	0	8	2	1	4	5	3
OTU360	0	0	0	1	0	0	0	1	0	0	1	0	0	4	0	3	0	0
OTU361	0	0	0	0	0	0	0	0	0	0	0	0	0	0	0	0	0	0
OTU362	0	0	0	0	0	0	0	0	0	0	0	0	0	0	0	0	0	0
OTU363	0	0	0	0	0	0	0	0	0	0	0	0	0	0	0	0	0	0
OTU364	0	0	1	2	0	0	2	0	3	0	0	0	0	0	0	0	0	0
OTU365	0	0	0	0	0	0	0	0	0	1	0	0	1	3	0	15	0	9
OTU366	0	0	0	0	0	0	0	0	0	1	0	0	0	0	0	0	0	0
OTU367	0	0	0	0	0	0	0	0	0	2	2	4	6	4	0	9	1	0
OTU368	30	22	18	11	24	38	35	9	23	0	0	0	1	0	0	5	0	3
OTU369	0	0	0	1	0	0	0	0	0	0	1	0	1	1	0	0	0	0
OTU370	0	0	0	0	0	0	0	0	0	0	0	0	0	0	0	0	0	0
OTU371	2	5	0	0	3	3	4	3	1	0	0	0	0	0	1	0	0	1
OTU372	0	0	0	0	0	0	0	0	0	0	0	0	0	0	1	0	0	0
OTU373	1	0	0	0	0	0	0	0	0	0	0	0	0	0	0	0	0	0
OTU374	1	0	0	0	0	0	0	0	0	0	0	0	0	0	0	0	0	0
OTU375	0	0	0	1	2	1	2	1	2	0	0	0	0	0	0	0	0	0
OTU376	0	0	0	1	0	0	0	0	0	0	0	0	0	0	0	0	0	0
OTU377	1	0	2	1	2	1	1	0	9	0	0	0	4	0	2	0	1	0
OTU378	0	0	0	0	0	0	0	0	0	0	0	0	0	0	0	0	0	0
OTU379	1	0	0	4	12	2	1	0	2	0	0	1	0	0	0	0	0	0
OTU380	0	0	0	0	0	0	0	0	0	0	0	0	0	0	0	0	0	0
OTU381	0	0	0	0	0	0	4	0	0	0	0	0	0	0	0	0	0	0
OTU382	0	0	0	0	0	0	0	0	0	0	0	1	0	0	0	0	0	0
OTU383	3	0	9	5	0	3	1	2	3	0	0	0	1	0	2	1	0	1
OTU384	0	0	3	3	0	0	6	1	1	0	0	0	1	1	0	1	0	0
OTU385	9	0	8	15	4	11	4	8	7	0	0	0	0	0	0	0	1	2
OTU386	0	0	0	0	0	0	0	0	0	0	0	0	0	0	0	0	0	0
OTU387	0	0	0	0	0	0	0	0	0	0	0	0	1	0	0	0	0	0
OTU388	0	1	1	0	1	1	0	0	0	0	0	0	0	0	0	0	0	0
OTU389	0	0	0	0	0	0	0	0	0	0	0	0	0	0	0	1	0	0
OTU390	1	0	0	0	0	0	0	0	1	0	0	0	0	0	0	0	0	0
OTU391	2	0	6	4	1	2	2	2	1	0	0	0	0	0	0	0	0	0
OTU392	0	0	0	0	0	1	1	0	0	0	0	0	0	0	0	0	1	1
OTU393	0	0	0	0	0	0	0	0	0	0	0	0	0	0	0	0	0	0
OTU394	0	0	0	0	0	0	0	0	1	0	0	0	0	0	0	0	1	0
OTU395	0	0	0	0	0	0	0	0	1	0	1	0	0	0	0	1	0	0
OTU396	0	0	16	0	0	4	1	2	0	0	0	0	2	0	2	1	0	0
OTU397	0	0	0	0	0	0	0	0	0	0	0	0	0	0	0	0	0	0
OTU398	0	0	0	0	0	0	0	0	0	0	1	0	0	0	0	0	0	0
OTU399	0	0	0	0	0	0	0	0	1	0	0	0	0	0	0	0	0	0
OTU400	0	1	0	0	0	0	0	0	0	0	0	0	0	0	0	0	0	0
OTU401	0	0	0	0	0	0	0	0	0	0	0	0	0	0	0	0	0	0
OTU402	0	0	0	0	0	0	0	0	0	0	0	0	0	0	0	0	0	0
OTU403	0	0	2	0	0	2	0	2	0	0	0	0	0	0	0	0	0	1
OTU404	0	1	0	0	0	0	0	0	0	0	0	0	0	0	0	0	0	0
OTU405	0	0	0	0	1	0	1	0	0	2	1	0	0	0	0	4	0	0
OTU406	0	0	0	0	0	0	0	0	0	0	0	0	0	0	0	0	0	0
OTU407	0	2	1	2	0	2	3	1	0	3	4	0	5	2	1	0	1	0
OTU408	1	0	2	4	0	1	0	1	1	0	0	0	1	0	0	0	0	0
OTU409	0	0	0	0	0	0	0	0	0	0	0	0	0	0	1	0	0	0
OTU410	0	0	0	0	0	0	0	0	0	0	0	0	0	0	0	0	0	0
OTU411	0	0	0	0	0	0	0	0	0	0	0	0	0	0	0	0	0	0
OTU412	0	0	0	0	0	0	1	0	2	0	1	0	0	0	0	0	0	0
OTU413	24	26	37	42	76	102	65	39	86	2	0	6	6	0	7	27	5	15
OTU414	0	3	0	0	0	0	0	0	0	0	0	0	0	0	0	0	0	0
OTU415	0	0	0	0	0	0	0	0	0	0	0	0	0	0	0	0	0	0
OTU416	1	0	1	2	2	4	1	0	1	0	0	0	0	0	0	0	0	0
OTU417	0	0	0	0	0	0	0	0	0	0	0	0	0	0	0	0	0	0
OTU418	1	1	3	2	1	1	5	1	2	71	163	106	34	129	98	49	9	8
OTU419	0	0	0	0	0	0	0	0	0	0	0	0	0	1	2	0	0	0
OTU420	0	0	0	0	0	0	0	0	0	9	6	0	94	103	52	30	3	0
OTU421	62	56	87	63	128	213	79	62	80	4	3	2	10	3	5	10	6	13
OTU422	0	0	0	0	0	0	0	0	0	0	0	0	0	0	0	0	0	0
OTU423	0	0	0	0	0	0	0	0	0	0	7	4	13	210	2	1	7	14
OTU424	0	0	2	0	0	0	0	0	0	0	1	0	1	0	3	0	0	0
OTU425	0	0	1	0	0	0	0	0	0	0	0	0	2	0	0	0	0	0
OTU426	0	0	0	2	0	0	0	0	0	1	1	0	0	6	0	0	1	0
OTU427	0	0	0	1	0	0	0	0	4	0	0	0	0	0	0	0	0	0
OTU428	29	15	20	19	46	57	32	23	28	1	5	0	5	3	6	4	1	4
OTU429	0	0	0	0	0	0	0	0	0	0	0	0	0	0	0	0	0	0
OTU430	0	0	2	0	0	0	0	0	2	0	0	0	26	0	0	2	1	2
OTU431	0	0	0	0	0	0	0	0	0	0	0	0	0	1	0	0	1	0
OTU432	0	0	2	0	3	1	1	6	0	0	0	0	0	2	0	1	2	0
OTU433	0	0	0	0	0	0	0	0	0	0	0	2	0	1	0	0	0	0
OTU434	0	0	1	0	0	0	0	0	0	0	0	0	0	0	0	0	0	0
OTU435	0	0	1	0	0	0	0	0	0	0	0	0	0	0	0	0	0	0
OTU436	0	1	2	0	2	0	0	0	0	0	0	0	0	0	0	0	0	0
OTU437	1	0	0	0	0	0	0	0	0	0	0	0	0	0	0	0	0	0
OTU438	0	0	0	0	0	0	0	0	0	0	0	0	0	0	0	0	0	0
OTU439	4	6	5	4	7	5	10	2	4	1	0	0	2	0	1	2	0	2
OTU440	0	0	0	0	0	0	0	0	0	0	0	0	0	0	0	0	0	0
OTU441	2	1	1	0	0	0	0	0	0	0	0	0	0	0	0	0	0	0
OTU442	0	1	0	0	0	0	0	0	0	0	0	0	0	0	0	0	0	0
OTU443	5	5	5	10	7	9	27	13	8	2	0	3	0	0	0	8	2	1
OTU444	32	7	7	31	1	16	22	10	19	1	0	0	0	1	1	0	2	1
OTU445	0	0	1	0	0	0	0	0	0	0	0	0	0	0	0	0	0	0
OTU446	1	1	0	3	7	5	0	3	1	0	0	0	4	0	1	0	0	0
OTU447	0	0	0	0	1	0	0	0	0	0	0	0	0	0	0	0	0	0
OTU448	25	100	406	59	401	532	38	116	47	4	22	18	41	208	27	40	17	129
OTU449	0	0	1	0	0	0	0	1	0	0	0	0	0	0	0	0	0	0
OTU450	0	0	0	0	0	0	0	0	0	0	0	0	0	0	0	0	0	0
OTU451	36	54	81	62	126	72	70	70	15	400	174	192	150	396	85	211	353	115
OTU452	1	0	0	0	1	0	0	0	0	2	0	0	1	0	0	0	0	0
OTU453	0	0	0	0	0	0	0	0	0	0	0	0	1	0	0	2	1	1
OTU454	0	0	2	0	0	0	1	2	0	0	0	0	0	0	0	0	0	0
OTU455	0	0	0	0	0	0	0	0	0	0	0	0	0	0	0	0	0	0
OTU456	0	0	0	0	0	0	0	0	0	0	1	0	0	27	15	0	1	0
OTU457	0	1	0	0	0	0	0	0	0	0	0	0	0	0	0	0	0	0
OTU458	0	0	0	0	0	0	0	0	0	0	0	0	0	0	0	0	0	0
OTU459	3	4	3	4	5	3	2	0	2	0	0	0	1	0	0	0	0	0
OTU460	1	0	0	1	5	0	3	0	0	0	0	0	0	0	0	0	0	0
OTU461	0	0	0	0	0	0	0	0	0	0	0	0	0	0	0	0	0	0
OTU462	0	0	0	0	0	0	0	0	1	0	0	0	0	0	0	0	0	0
OTU463	1	2	0	3	1	0	0	1	3	0	0	0	0	0	0	0	0	0
OTU464	0	0	1	0	0	1	0	0	0	0	0	0	0	0	0	0	0	0
OTU465	0	0	0	0	0	0	0	0	0	0	0	0	0	0	0	0	0	0
OTU466	0	0	0	0	0	0	0	0	0	0	0	0	0	0	0	0	0	0
OTU467	0	1	0	0	0	0	0	0	1	0	0	0	0	0	0	0	0	0
OTU468	0	0	0	0	0	0	0	0	0	0	0	0	0	0	0	0	0	0
OTU469	0	0	0	0	0	0	0	0	0	0	0	0	0	0	0	0	0	0
OTU470	0	0	0	0	0	0	0	0	1	0	0	0	0	0	0	0	0	0
OTU471	0	0	0	0	0	0	0	1	0	0	0	0	1	0	0	0	1	0
OTU472	0	0	0	1	0	1	0	0	0	3	0	0	0	0	0	0	0	0
OTU473	0	0	0	0	0	0	0	0	0	0	0	0	0	0	0	0	0	0
OTU474	4	1	0	4	0	1	8	1	1	0	1	1	3	0	0	1	1	0
OTU475	0	1	0	0	0	0	6	4	0	0	0	0	0	2	1	1	1	1
OTU476	0	0	0	0	0	1	0	0	0	0	0	0	0	0	0	0	0	0
OTU477	0	0	0	0	0	0	0	0	0	0	0	0	0	0	0	0	0	0
OTU478	0	0	0	0	0	0	0	0	0	0	0	0	0	0	0	0	0	0
OTU479	0	0	0	0	0	0	0	0	0	0	0	2	0	0	0	4	0	0
OTU480	0	0	0	1	0	0	0	0	0	0	0	0	0	0	0	0	0	0
OTU481	1	0	2	1	3	1	6	0	0	2	7	2	17	2	2	11	7	0
OTU482	0	0	0	0	0	0	0	0	0	0	0	0	0	0	0	0	0	0
OTU483	0	0	0	1	0	0	0	0	0	0	0	0	0	0	0	0	0	0
OTU484	0	0	0	0	0	0	0	0	0	0	0	0	0	2	0	0	2	0
OTU485	4	2	1	14	5	3	8	2	20	0	0	0	0	0	0	0	0	0
OTU486	13	6	6	22	12	7	8	7	6	3	7	4	6	3	1	6	2	6
OTU487	0	0	0	0	0	0	0	0	0	0	40	6	3	150	76	9	17	0
OTU488	1	0	1	0	0	1	1	0	0	0	0	0	0	0	0	0	0	0
OTU489	0	0	1	0	0	0	0	0	0	0	0	0	0	0	0	0	0	0
OTU490	0	0	0	0	0	0	0	0	0	0	0	0	0	0	0	0	0	0
OTU491	1	0	0	0	1	1	0	0	0	0	0	0	0	0	0	0	0	0
OTU492	0	0	0	0	0	0	0	0	0	0	0	0	0	0	0	0	0	0
OTU493	0	0	1	7	1	1	7	1	0	3	0	4	2	0	10	5	0	0
OTU494	2	2	0	2	4	4	1	2	1	0	1	0	0	0	0	0	0	0
OTU495	0	0	0	0	0	0	0	0	0	0	0	0	0	0	0	0	0	0
OTU496	1	1	1	2	2	3	1	0	0	0	0	0	0	0	0	0	0	0
OTU497	0	3	1	3	1	1	3	3	7	0	0	1	0	0	0	0	0	0
OTU498	2	3	3	3	6	2	1	1	1	2	1	1	2	1	0	0	1	0
OTU499	1	4	3	3	1	4	3	0	5	0	0	0	0	0	2	0	0	0
OTU500	1	0	3	34	1	3	2	8	1	0	1	0	0	1	0	0	2	0
OTU501	0	1	1	0	0	0	1	0	0	0	0	0	0	0	0	0	0	0
OTU502	2	7	11	6	14	10	24	1	7	0	0	0	0	0	0	0	0	0
OTU503	0	0	0	0	0	0	0	0	0	0	0	0	0	0	0	0	0	0
OTU504	0	0	0	0	0	0	0	0	0	0	0	0	0	0	0	0	0	0
OTU505	0	0	2	1	1	2	1	1	0	2	3	0	6	5	2	2	2	1
OTU506	0	0	0	0	0	0	0	0	0	0	0	0	1	0	0	0	0	0
OTU507	0	0	0	0	0	0	0	0	0	0	0	0	0	2	1	0	0	0
OTU508	0	0	0	0	0	0	0	0	0	0	0	0	0	0	0	0	0	0
OTU509	25	5	16	38	10	15	26	20	38	0	1	0	4	0	0	3	1	1
OTU510	0	0	0	0	0	0	0	0	0	0	0	0	0	0	0	2	0	0
OTU511	1	0	0	0	1	1	1	0	1	0	0	0	0	0	0	0	0	0
OTU512	1	0	0	0	2	0	0	1	0	0	2	0	1	3	1	0	0	0
OTU513	0	0	2	0	0	0	0	0	0	2	0	3	0	0	1	0	0	0
OTU514	0	0	0	0	0	0	0	0	0	0	0	0	0	0	0	0	0	0
OTU515	0	0	0	0	0	0	0	0	0	0	0	0	0	1	0	0	0	0
OTU516	0	1	1	2	0	0	2	1	0	0	5	6	16	14	0	4	6	2
OTU517	0	0	0	0	0	0	0	0	0	0	0	0	0	0	0	0	0	1
OTU518	1	1	1	1	5	1	0	1	4	1	0	0	0	0	0	0	0	0
OTU519	0	0	0	0	1	0	0	0	0	0	0	0	0	0	0	0	0	0
OTU520	0	0	0	0	0	0	0	0	0	0	0	0	0	0	0	0	0	0
OTU521	0	0	0	0	0	0	0	0	3	0	0	0	0	0	0	0	0	0
OTU522	0	0	0	0	0	2	0	0	0	0	2	1	0	0	0	1	3	3
OTU523	0	0	1	0	0	0	0	1	0	0	0	0	0	0	0	0	0	0
OTU524	0	0	0	1	0	0	0	0	1	0	0	0	0	0	0	0	0	0
OTU525	1	0	4	0	0	2	1	2	0	0	0	0	1	0	0	0	1	0
OTU526	3	1	2	1	3	1	3	0	1	0	0	0	0	0	0	0	0	0
OTU527	0	0	0	0	0	0	0	0	0	0	0	0	1	0	0	0	0	0
OTU528	57	63	165	34	41	99	68	45	40	11	61	51	48	23	36	33	24	26
OTU529	0	0	0	0	0	0	0	0	0	0	0	0	0	0	0	0	0	0
OTU530	1	1	1	7	0	1	6	1	2	0	0	1	0	0	0	0	0	0
OTU531	0	0	0	0	0	0	0	0	0	0	0	0	0	0	0	1	0	0
OTU532	0	0	0	0	0	0	0	2	0	0	0	0	0	0	0	0	0	0
OTU533	0	0	0	0	0	0	0	0	0	0	0	0	0	0	0	0	0	0
OTU534	2	6	4	0	2	3	2	0	2	0	0	0	0	0	0	0	0	0
OTU535	0	1	1	0	1	0	0	0	0	0	2	4	4	10	1	1	0	2
OTU536	0	0	0	0	0	0	0	0	0	0	0	0	0	0	0	0	0	0
OTU537	2	0	0	0	0	0	0	0	0	0	0	0	0	0	0	0	0	0
OTU538	0	0	1	0	0	0	0	0	0	0	0	0	0	0	0	0	0	0
OTU539	0	0	0	0	0	0	0	0	0	0	0	0	0	0	0	0	1	0
OTU540	0	0	0	0	0	0	0	0	0	0	0	0	0	0	0	0	0	0
OTU541	0	0	1	1	0	0	0	1	0	0	0	0	0	0	0	0	0	3
OTU542	0	0	0	1	0	0	1	1	1	0	1	2	1	1	3	0	0	0
OTU543	0	0	0	0	0	0	0	0	0	0	0	0	0	0	0	0	0	0
OTU544	0	0	1	0	0	0	0	0	0	0	0	0	0	0	0	0	0	0
OTU545	0	0	0	0	0	0	1	0	0	0	0	0	0	0	0	0	0	0
OTU546	1	0	2	5	2	2	0	4	0	0	2	0	8	3	5	4	7	3
OTU547	0	0	0	0	0	0	0	0	0	0	0	0	0	0	0	0	0	0
OTU548	2	0	0	0	0	0	0	0	0	0	0	0	0	0	0	0	0	0
OTU549	0	0	0	0	0	0	1	0	0	0	0	0	0	0	0	0	0	0
OTU550	0	0	0	0	0	0	1	0	0	0	0	0	0	0	0	0	0	0
OTU551	0	0	1	1	0	0	0	0	0	0	0	1	0	0	0	0	0	0
OTU552	40	31	26	29	19	25	78	9	45	10	4	8	4	15	0	17	2	3
OTU553	19	10	19	28	5	16	27	9	14	0	3	1	6	0	1	3	2	3
OTU554	0	0	0	0	0	0	0	0	0	0	0	0	0	0	0	0	0	0
OTU555	2	1	9	0	0	4	5	2	1	3	1	2	5	5	7	8	1	20
OTU556	0	0	0	0	0	1	0	0	0	0	0	0	0	0	0	0	0	0
OTU557	0	0	0	0	0	0	0	0	0	0	0	0	0	0	0	0	0	0
OTU558	8	0	3	20	0	2	37	1	0	0	0	0	0	0	0	0	0	0
OTU559	0	0	0	0	0	0	0	0	0	1	0	0	1	0	0	0	0	0
OTU560	0	0	0	0	0	0	0	0	0	0	0	0	0	0	0	3	0	0
OTU561	0	0	0	0	0	0	0	0	0	0	0	0	0	0	0	0	0	0
OTU562	0	0	0	0	0	0	0	0	0	0	0	0	0	0	0	0	0	0
OTU563	0	0	0	0	0	0	0	0	0	0	0	0	3	0	0	0	0	0
OTU564	0	0	0	2	0	0	0	0	0	0	0	0	0	0	0	0	0	0
OTU565	0	0	0	0	0	0	0	0	0	0	0	0	0	0	0	0	0	0
OTU566	0	0	0	0	0	0	0	0	0	0	0	0	0	0	0	0	0	0
OTU567	0	0	0	0	0	0	0	0	0	0	0	0	0	0	0	0	0	0
OTU568	0	0	0	1	0	0	0	0	0	0	0	0	0	0	0	0	0	0
OTU569	2	0	0	0	0	0	0	0	0	0	0	0	0	0	0	0	0	0
OTU570	0	0	0	0	0	0	0	0	0	0	0	0	0	0	0	0	0	0
OTU571	0	0	1	0	0	0	0	0	0	0	0	0	0	0	0	0	0	0
OTU572	0	0	0	2	0	0	4	3	0	0	2	0	5	0	0	8	0	0
OTU573	0	0	0	0	0	0	0	0	0	0	0	0	0	0	0	0	0	0
OTU574	0	0	0	0	0	0	0	0	0	0	0	0	0	0	0	0	0	0
OTU575	0	0	0	0	0	0	0	0	0	10	0	0	2	0	0	0	0	0
OTU576	0	1	2	3	0	0	5	0	1	0	0	0	2	0	0	2	3	0
OTU577	0	0	0	0	0	0	0	0	1	0	0	0	0	0	0	0	0	0
OTU578	0	0	0	0	0	0	0	1	0	0	0	0	0	0	0	0	0	0
OTU579	0	0	0	0	0	0	0	0	0	0	0	0	0	0	0	0	0	0
OTU580	0	0	0	0	0	0	0	0	0	0	0	0	0	0	0	1	0	0
OTU581	0	0	0	0	0	0	0	0	0	0	0	0	16	5	0	2	0	0
OTU582	0	6	22	32	6	3	0	4	1	1	3	3	1	11	0	3	1	1
OTU583	34	12	14	55	12	17	35	20	23	4	4	9	16	7	3	6	6	7
OTU584	1	0	0	0	0	0	0	0	0	0	0	0	0	0	0	0	0	0
OTU585	0	0	1	0	4	3	2	0	0	0	0	1	0	0	0	0	0	1
OTU586	3	10	9	4	2	5	4	6	6	0	0	2	0	0	0	0	0	1
OTU587	4	0	3	3	0	1	3	0	1	5	0	0	0	0	1	0	0	0
OTU588	0	0	0	0	0	0	1	0	0	0	0	0	0	1	0	0	0	0
OTU589	0	0	0	0	0	1	1	0	0	0	0	0	0	0	0	0	0	0
OTU590	0	0	1	0	2	0	0	1	0	0	0	2	2	1	0	12	0	0
OTU591	0	0	0	0	0	0	0	0	0	0	0	0	0	0	0	0	0	0
OTU592	1	0	0	0	0	0	0	0	0	0	0	0	0	0	0	0	0	0
OTU593	8	4	3	9	7	7	4	9	9	2	1	0	4	0	2	5	1	1
OTU594	0	0	0	0	0	0	0	4	11	0	0	0	5	0	0	0	0	1
OTU595	0	0	0	0	0	0	0	0	0	0	0	0	0	0	0	0	0	0
OTU596	0	0	0	0	0	0	0	0	0	0	0	0	0	0	0	0	0	0
OTU597	2	0	0	0	0	1	0	0	1	0	0	0	0	0	0	0	0	0
OTU598	0	0	0	0	1	0	0	0	0	0	4	0	3	2	0	2	2	5
OTU599	0	0	0	0	0	0	0	0	0	0	0	0	0	0	0	0	0	0
OTU600	0	0	0	0	0	0	0	0	0	1	5	1	2	2	0	2	3	0
OTU601	0	0	0	0	0	1	0	0	0	0	0	0	0	0	0	0	0	0
OTU602	1	0	0	0	2	1	0	0	0	0	0	0	0	0	0	0	0	0
OTU603	0	0	0	0	0	1	0	0	0	0	0	0	0	0	0	0	0	0
OTU604	0	0	0	0	0	0	0	0	0	0	1	0	0	0	0	0	0	0
OTU605	0	0	0	0	0	0	0	0	0	0	0	0	0	0	0	0	0	0
OTU606	0	0	0	0	1	0	0	0	0	0	0	0	0	0	0	0	0	0
OTU607	0	0	0	0	0	0	0	0	0	0	0	0	0	0	0	0	0	0
OTU608	0	0	0	0	0	0	0	0	0	0	0	0	0	0	0	0	0	0
OTU609	0	0	0	0	0	0	0	0	0	0	0	0	0	0	0	0	0	0
OTU610	0	0	0	1	1	0	0	0	0	0	0	0	0	0	0	0	0	0
OTU611	0	0	0	0	0	0	0	0	0	0	1	0	0	0	0	0	0	1
OTU612	0	0	0	0	0	0	0	0	0	0	0	0	0	0	0	0	0	0
OTU613	0	0	0	0	4	0	0	1	1	0	0	0	0	0	0	0	0	0
OTU614	0	0	0	0	0	0	0	0	0	0	0	1	0	0	2	0	0	1
OTU615	0	0	1	1	0	0	0	0	0	0	0	0	0	0	0	0	0	0
OTU616	0	0	0	0	0	0	0	0	0	0	1	0	0	0	0	0	0	0
OTU617	0	0	0	0	0	0	0	0	0	0	0	0	0	0	0	0	0	0
OTU618	1	0	0	0	0	0	0	2	0	2	0	0	58	1	3	1	1	0
OTU619	0	0	0	0	0	0	0	0	0	0	0	0	0	0	0	0	0	0
OTU620	0	0	1	2	1	0	3	1	1	0	0	0	0	1	0	1	0	0
OTU621	1	0	0	0	0	0	0	0	0	0	0	0	0	0	0	0	0	0
OTU622	0	0	1	0	0	0	0	0	0	0	0	0	0	0	0	0	0	0
OTU623	0	0	2	1	0	1	1	1	0	0	1	0	0	0	0	0	0	0
OTU624	0	0	0	0	0	0	0	0	0	0	0	0	0	0	1	0	0	0
OTU625	0	0	0	4	0	1	0	0	0	0	0	0	0	0	0	0	0	0
OTU626	1	0	0	0	0	0	0	0	1	0	0	0	0	0	0	0	0	0
OTU627	2	3	4	4	1	4	3	2	3	0	0	0	0	0	0	0	0	0
OTU628	17	28	26	13	28	43	22	28	13	1	0	11	14	6	4	9	9	28
OTU629	1	0	1	0	0	2	0	0	1	0	0	0	0	0	0	0	1	0
OTU630	0	0	0	0	0	0	0	0	0	0	0	1	0	0	0	0	0	0
OTU631	0	0	0	1	0	0	0	0	0	0	0	0	0	0	0	0	0	0
OTU632	3	7	11	5	29	20	1	3	9	4	4	12	5	21	4	4	2	18
OTU633	0	0	0	0	0	0	0	0	0	0	0	0	0	0	0	0	0	0
OTU634	0	0	0	1	0	0	0	0	0	0	0	0	0	0	0	0	0	0
OTU635	0	0	0	0	0	0	0	0	0	0	0	0	0	0	0	0	0	0
OTU636	0	0	2	0	0	0	0	0	0	0	0	0	0	0	0	0	0	0
OTU637	1	0	2	2	0	0	0	0	0	0	1	0	1	1	1	1	0	0
OTU638	0	0	0	1	0	0	0	0	0	0	0	0	2	1	0	1	0	1
OTU639	0	0	0	0	0	0	0	0	0	0	0	0	0	0	0	0	1	0
OTU640	0	0	0	0	0	0	0	1	0	0	1	0	0	0	0	0	0	0
OTU641	0	0	0	0	0	0	0	0	0	0	0	0	0	0	0	0	0	0
OTU642	0	0	0	0	0	0	0	0	1	0	0	0	0	0	0	0	0	0
OTU643	1	0	0	0	1	3	0	1	1	0	0	0	0	0	0	0	0	0
OTU644	0	1	0	0	0	0	0	0	0	1	0	0	1	0	1	1	0	0
OTU645	0	0	0	0	0	0	0	0	0	0	1	0	2	0	1	1	0	5
OTU646	0	0	0	0	0	0	0	0	0	0	0	0	0	0	0	0	0	0
OTU647	0	0	0	0	0	0	0	0	0	0	0	0	0	0	0	0	0	0
OTU648	0	0	0	0	0	0	0	0	0	0	0	0	1	0	0	0	0	2
OTU649	0	0	0	0	0	0	0	0	0	0	0	0	0	0	0	1	0	0
OTU650	1	1	0	0	0	1	0	0	0	0	0	0	0	0	0	0	0	0
OTU651	0	0	0	0	0	0	0	0	0	0	0	0	0	0	0	0	0	0
OTU652	0	0	0	0	0	0	0	0	0	0	0	0	0	0	1	0	0	0
OTU653	0	0	0	0	0	0	0	0	1	0	2	0	2	0	2	1	1	0
OTU654	0	3	0	2	5	4	2	4	1	0	0	0	0	0	0	0	0	1
OTU655	0	0	0	0	0	0	0	0	0	0	0	13	0	0	0	0	0	0
OTU656	0	0	0	0	0	0	0	1	0	0	0	0	0	0	0	0	0	0
OTU657	0	0	0	0	0	0	0	0	0	0	0	0	2	0	0	4	0	0
OTU658	0	3	0	0	0	0	0	0	0	0	0	0	0	0	0	1	0	0
OTU659	0	0	0	0	0	0	0	0	1	0	0	0	0	0	0	0	0	0
OTU660	0	0	0	0	0	1	0	0	0	0	0	0	0	0	0	0	1	0
OTU661	0	0	0	0	0	0	0	0	0	0	0	0	0	1	0	0	0	0
OTU662	0	0	0	0	0	0	0	0	0	0	3	0	3	2	0	0	0	0
OTU663	0	0	0	1	0	1	0	0	0	0	0	0	0	0	0	0	0	0
OTU664	0	0	0	0	0	0	0	0	0	0	0	0	0	0	0	0	0	0
OTU665	0	0	0	0	0	1	0	0	0	0	0	0	0	0	0	0	0	0
OTU666	0	0	0	0	0	0	0	0	0	0	0	0	0	0	0	0	0	0
OTU667	0	0	0	0	0	0	0	1	0	1	0	0	0	0	0	0	0	0
OTU668	0	0	3	0	0	0	0	0	0	1	1	0	1	3	78	6	2	0
OTU669	0	0	0	0	0	0	0	0	0	0	0	0	0	0	0	0	0	0
OTU670	0	0	0	0	0	0	0	0	0	0	0	1	0	0	0	0	0	1
OTU671	0	0	0	1	0	0	0	0	0	0	0	0	0	0	1	0	0	0
OTU672	0	0	0	0	0	0	0	0	0	0	0	3	0	0	0	0	0	0
OTU673	0	0	0	0	0	0	0	0	0	0	0	0	0	1	10	1	0	0
OTU674	0	1	3	1	1	0	0	0	1	0	0	0	2	1	0	0	8	1
OTU675	0	0	0	0	0	0	0	0	0	0	0	0	0	0	0	0	1	0
OTU676	0	0	0	0	0	0	0	0	0	0	0	0	0	0	0	0	0	0
OTU677	0	0	0	0	1	1	0	0	0	0	0	0	0	0	0	0	0	0
OTU678	0	0	0	0	0	0	0	0	0	0	0	0	0	0	0	0	0	0
OTU679	0	1	0	0	0	0	0	0	0	0	0	0	0	0	0	0	0	0
OTU680	7	1	14	14	8	6	10	4	5	2	1	0	24	8	1	7	12	1
OTU681	0	2	1	1	0	2	1	2	0	0	0	0	0	0	0	0	0	0
OTU682	0	0	0	0	1	0	0	0	0	0	0	2	6	0	6	3	6	7
OTU683	0	0	0	0	0	0	0	0	0	0	0	0	0	0	0	2	0	0
OTU684	1	1	1	0	0	0	0	0	2	0	1	1	0	0	0	4	1	0
OTU685	0	0	0	0	0	0	0	0	0	0	0	0	0	0	0	0	0	0
OTU686	0	0	0	0	0	0	0	0	0	0	0	0	0	7	2	0	0	0
OTU687	0	0	0	0	0	0	0	0	0	0	1	0	0	0	0	0	0	0
OTU688	0	0	0	0	0	0	0	0	0	0	0	0	0	3	0	2	0	0
OTU689	1	0	0	0	0	0	0	0	0	0	0	0	0	0	0	0	0	0
OTU690	0	0	0	0	0	0	0	0	0	0	0	0	0	2	0	0	0	0
OTU691	1	0	2	0	0	1	0	0	0	0	0	0	0	0	0	0	0	0
OTU692	0	0	0	0	0	0	0	0	0	0	0	0	0	0	0	0	0	0
OTU693	0	0	2	0	1	0	2	2	0	1	1	3	1	0	0	0	2	0
OTU694	0	0	0	0	0	0	0	0	0	0	0	0	0	0	0	0	0	0
OTU695	0	0	0	0	0	0	0	0	0	0	0	0	0	0	1	0	0	0
OTU696	0	0	0	0	0	0	1	0	0	0	0	0	0	0	0	1	0	0
OTU697	0	0	0	0	0	0	0	0	0	0	0	0	0	0	0	0	0	0
OTU698	0	0	6	0	0	0	0	0	0	0	0	0	0	0	0	0	0	0
OTU699	0	0	1	3	1	2	0	2	0	0	0	1	0	1	0	0	0	0
OTU700	0	0	2	0	1	1	0	0	2	0	4	4	7	1	1	2	1	0
OTU701	1	0	0	1	0	0	0	0	0	0	0	0	0	0	0	0	0	0
OTU702	0	0	0	0	0	0	5	0	0	0	0	0	0	0	0	0	0	0
OTU703	0	0	1	0	0	0	0	0	0	0	0	0	36	0	0	50	58	0
OTU704	0	0	0	0	0	0	0	0	0	0	0	0	0	0	0	0	0	0
OTU705	0	1	1	1	2	8	1	0	1	0	0	0	1	0	0	0	0	0
OTU706	1	0	1	0	1	0	2	0	2	0	0	1	0	0	0	0	0	0
OTU707	0	0	0	0	0	0	0	0	0	0	0	0	0	0	0	1	0	0
OTU708	0	1	0	0	0	0	0	0	0	0	0	0	0	0	0	0	0	0
OTU709	1	0	0	0	0	0	1	0	0	0	0	0	0	0	0	0	0	0
OTU710	0	0	0	0	0	0	0	0	0	0	0	0	0	0	0	0	0	0
OTU711	0	0	0	0	0	0	0	0	0	0	0	0	0	2	0	2	1	0
OTU712	0	0	0	0	0	0	0	0	0	0	0	0	0	0	0	0	0	0
OTU713	2	0	2	4	1	1	2	2	0	0	0	0	0	0	0	1	0	0
OTU714	0	0	0	0	0	0	1	0	0	0	0	0	0	0	0	0	0	0
OTU715	3	1	3	4	1	2	2	3	5	0	0	0	0	0	0	0	0	0
OTU716	0	1	0	0	0	0	0	0	0	0	0	0	0	0	0	0	0	0
OTU717	0	0	0	0	0	0	0	0	0	0	0	0	0	0	0	0	0	0
OTU718	0	0	0	0	0	0	0	0	1	0	0	0	0	0	0	0	0	0
OTU719	0	0	0	0	0	0	0	0	0	0	0	0	0	0	0	0	0	0
OTU720	0	0	0	1	0	0	0	0	0	0	0	0	0	0	0	0	0	0
OTU721	0	0	0	0	1	1	0	0	0	0	0	0	0	0	0	0	0	0
OTU722	0	0	0	0	0	0	0	0	0	0	0	0	0	0	0	0	0	0
OTU723	0	0	0	0	0	0	0	0	0	0	0	0	0	0	0	0	0	0
OTU724	0	0	0	0	0	0	0	0	0	0	0	0	0	0	0	1	0	0
OTU725	0	0	0	0	0	0	0	0	0	0	0	0	0	0	0	0	0	0
OTU726	0	0	0	0	0	0	0	0	0	0	0	0	0	0	0	0	0	0
OTU727	0	0	0	0	0	0	0	0	0	0	9	0	40	0	0	32	0	0
OTU728	0	0	0	0	0	0	0	0	0	0	1	0	0	0	0	0	0	0
OTU729	0	0	2	2	0	0	2	3	0	0	1	0	0	0	1	0	0	0
OTU730	0	0	5	0	0	1	0	0	0	0	0	0	1	0	0	0	0	0
OTU731	18	2	9	1	3	2	1	0	0	0	0	0	4	0	0	0	1	0
OTU732	0	0	1	0	0	0	0	0	0	0	0	0	0	0	0	0	0	0
OTU733	0	0	0	0	0	0	0	0	0	0	0	0	0	0	0	0	0	0
OTU734	0	0	0	0	0	0	0	0	0	0	0	0	0	0	0	0	0	0
OTU735	0	1	1	0	2	1	1	0	0	0	0	0	0	0	0	1	0	0
OTU736	0	0	0	0	0	0	0	0	0	0	0	0	0	0	0	0	0	0
OTU737	0	0	1	0	0	0	0	0	0	0	0	0	0	0	0	1	0	0
OTU738	0	0	0	0	0	0	0	0	0	0	0	0	0	0	0	0	0	0
OTU739	3	1	2	6	5	1	3	3	5	2	14	24	3	36	20	12	10	1
OTU740	0	0	0	0	0	0	0	0	0	0	1	1	0	1	0	0	3	0
OTU741	0	0	0	0	0	0	0	0	0	0	0	0	0	0	0	0	1	0
OTU742	0	0	0	0	0	0	0	0	0	0	0	0	0	0	0	0	0	0
OTU743	0	0	0	0	0	0	0	0	0	0	0	0	0	0	1	0	1	1
OTU744	15	10	10	14	3	6	22	2	9	0	0	0	0	0	0	0	0	0
OTU745	2	0	0	0	0	0	0	0	0	0	0	0	2	0	0	7	0	0
OTU746	0	0	0	0	0	0	0	0	0	0	0	0	0	0	0	0	0	0
OTU747	0	0	0	0	0	0	0	0	0	0	0	0	0	0	1	0	0	0
OTU748	0	0	0	0	0	0	0	0	0	0	0	0	0	0	0	0	0	0
OTU749	0	0	0	0	1	0	0	0	0	0	0	0	0	0	0	0	0	0
OTU750	0	0	0	0	0	0	0	0	0	0	0	0	0	0	0	0	0	0
OTU751	20	28	13	22	4	14	38	9	47	0	0	0	0	0	0	4	0	0
OTU752	7	1	1	11	2	2	7	2	9	0	0	0	0	0	2	0	0	1
OTU753	0	0	1	0	0	1	0	0	0	0	0	0	0	0	0	0	0	0
OTU754	0	2	1	4	11	3	5	5	5	113	10	6	4	15	1	60	3	1
OTU755	0	0	0	0	0	1	0	0	1	0	0	0	0	0	0	0	0	0
OTU756	0	0	0	0	0	1	0	0	0	0	0	0	0	0	0	0	0	0
OTU757	0	0	0	0	0	0	0	0	0	0	0	0	0	0	0	0	0	0
OTU758	7	0	12	1	0	9	3	0	0	0	0	0	6	0	0	0	1	0
OTU759	0	0	0	0	0	0	0	0	0	0	0	0	0	1	0	0	0	0
OTU760	0	0	0	2	1	0	2	2	0	0	2	0	4	5	2	0	3	1
OTU761	1	3	11	15	4	2	2	11	0	0	0	0	0	0	0	0	0	0
OTU762	0	0	5	1	1	1	0	0	0	0	0	0	0	0	0	0	0	0
OTU763	0	0	0	0	0	0	0	0	0	0	0	0	0	0	0	0	0	0
OTU764	0	0	0	0	0	0	0	0	0	0	0	0	0	0	0	0	0	0
OTU765	0	0	0	0	0	0	0	0	0	0	0	1	0	0	0	0	0	0
OTU766	0	0	0	0	0	0	0	0	0	0	0	0	0	0	0	0	0	0
OTU767	0	0	0	0	0	0	0	0	0	0	1	0	1	1	0	1	1	0
OTU768	0	0	0	0	0	0	0	0	0	0	0	0	0	0	0	0	0	0
OTU769	0	2	0	0	0	0	0	0	0	0	0	0	0	0	0	0	2	0
OTU770	0	0	0	0	0	0	0	0	0	0	0	0	5	0	0	0	0	0
OTU771	0	0	1	0	0	0	0	1	0	1	4	4	12	1	18	3	14	1
OTU772	2	2	1	0	4	2	0	0	0	5	2	0	0	1	0	1	0	2
OTU773	0	0	0	0	0	0	0	0	0	0	0	0	1	0	0	0	0	1
OTU774	25	3	24	68	11	9	15	14	26	2	22	14	8	5	5	4	3	7
OTU775	0	0	0	0	0	0	1	0	0	0	0	0	0	0	0	0	0	0
OTU776	0	1	1	0	0	0	0	0	1	0	0	0	0	0	0	0	0	0
OTU777	0	0	0	0	0	0	2	0	0	0	0	0	0	0	0	0	0	0
OTU778	0	0	0	0	6	2	0	0	0	0	0	0	0	0	0	0	0	0
OTU779	0	0	0	0	0	0	0	0	0	0	0	0	0	0	0	0	0	1
OTU780	0	0	0	0	0	0	0	0	0	0	0	0	0	0	0	0	0	0
OTU781	0	0	0	0	0	1	0	0	0	0	0	0	0	0	0	0	0	0
OTU782	0	0	0	0	0	0	0	0	0	0	0	0	0	0	0	0	0	1
OTU783	0	0	0	0	0	1	0	0	0	0	0	0	0	0	0	0	1	0
OTU784	3	0	1	3	0	3	1	3	1	0	3	0	6	0	0	5	0	0
OTU785	2	0	0	1	0	0	0	0	2	0	0	0	0	0	0	0	0	0
OTU786	0	0	0	0	0	0	0	0	0	0	0	0	0	0	0	0	0	0
OTU787	0	0	0	0	0	0	0	0	0	0	0	0	0	0	0	0	0	0
OTU788	0	0	0	0	0	0	0	0	0	0	0	0	0	0	0	0	0	0
OTU789	0	0	0	0	0	0	0	0	0	0	0	0	0	0	0	0	0	0
OTU790	0	0	0	0	0	1	0	0	0	0	0	0	0	0	0	0	0	0
OTU791	0	0	0	3	0	0	0	0	18	0	0	0	1	0	0	0	0	0
OTU792	0	2	8	3	2	2	0	0	2	0	3	0	6	2	0	2	0	0
OTU793	8	5	3	7	0	2	2	0	6	0	0	0	0	0	0	4	1	1
OTU794	0	0	0	0	0	0	0	0	0	0	0	0	0	1	0	0	0	0
OTU795	1	0	3	2	6	2	6	1	4	0	1	0	0	0	0	1	0	0
OTU796	27	17	12	31	17	27	41	14	33	25	16	13	12	22	3	18	7	9
OTU797	0	0	1	0	0	0	0	0	0	0	0	0	0	0	0	0	0	0
OTU798	0	0	0	0	0	0	0	0	0	0	1	3	1	0	0	1	1	0
OTU799	7	5	3	9	3	2	7	5	2	5	6	4	5	4	4	2	6	2
OTU800	0	0	0	0	0	0	0	0	0	0	0	0	0	0	0	2	0	0
OTU801	1	0	0	3	0	2	0	1	0	0	0	0	0	0	0	0	0	0
OTU802	2	1	0	0	1	0	0	1	0	1	0	0	0	0	0	0	0	0
OTU803	7	2	3	4	1	1	6	1	3	0	1	0	0	0	0	1	0	1
OTU804	0	0	0	0	0	0	0	0	0	0	0	0	0	0	0	0	0	0
OTU805	0	0	0	0	0	0	0	0	0	0	1	0	0	0	0	0	0	0
OTU806	0	0	1	0	0	0	0	0	0	0	0	0	0	0	0	0	0	0
OTU807	0	0	0	1	0	0	0	0	0	0	1	2	3	0	2	0	0	0
OTU808	0	2	22	4	4	2	1	0	4	1	0	1	1	0	0	0	0	1
OTU809	9	2	7	4	0	2	3	3	7	0	3	0	6	2	0	0	0	0
OTU810	0	0	0	0	0	0	0	0	0	0	0	0	0	0	0	0	0	0
OTU811	0	0	0	0	0	0	0	0	0	0	0	1	0	0	0	0	0	0
OTU812	0	0	0	0	0	0	0	0	0	0	0	0	0	0	0	0	0	0
OTU813	0	0	0	0	0	0	0	0	0	0	0	0	0	0	0	0	0	0
OTU814	0	0	0	0	0	0	0	0	0	0	0	1	0	1	0	0	0	0
OTU815	0	0	0	0	0	0	0	0	0	0	0	0	1	0	1	2	2	0
OTU816	0	0	0	0	0	0	0	2	0	0	0	0	0	0	0	0	0	0
OTU817	0	0	0	0	0	0	0	0	0	0	0	0	0	0	0	0	0	3
OTU818	0	0	0	0	0	0	0	0	3	0	0	0	0	0	0	0	0	0
OTU819	0	0	0	0	0	0	0	0	0	0	0	0	0	0	0	0	0	0
OTU820	0	0	1	0	0	0	0	0	1	0	0	0	0	0	0	0	0	0
OTU821	0	1	0	0	0	0	0	0	0	0	0	0	0	0	0	0	0	0
OTU822	0	0	0	0	0	0	0	0	0	0	0	2	0	0	0	0	0	0
OTU823	0	0	0	0	0	0	0	0	0	0	0	0	0	0	0	0	0	0
OTU824	0	0	0	0	2	0	1	0	0	3	6	1	3	7	6	2	4	0
OTU825	0	0	0	0	0	0	0	0	0	0	0	0	0	0	0	0	0	0
OTU826	5	0	2	8	1	4	2	5	2	0	0	0	0	0	0	0	0	0
OTU827	5	107	69	2	33	53	7	5	4	0	0	0	3	1	0	3	3	20
OTU828	0	0	0	0	0	0	0	0	0	0	0	0	0	0	0	0	0	0
OTU829	0	0	0	0	0	1	0	0	0	0	0	0	0	0	0	0	0	0
OTU830	0	0	0	0	0	0	0	0	0	0	0	0	0	0	0	0	0	0
OTU831	0	0	1	0	0	0	0	0	0	0	2	0	4	1	0	8	10	7
OTU832	0	0	0	0	0	0	0	0	0	0	0	0	0	0	0	0	0	0
OTU833	0	0	0	0	0	0	0	0	0	0	0	2	0	0	0	0	0	0
OTU834	0	0	0	1	0	0	0	1	0	13	53	20	158	41	76	54	7	7
OTU835	0	0	0	0	0	0	0	0	0	0	0	0	0	0	0	0	0	0
OTU836	0	0	0	0	0	1	0	0	0	0	0	0	0	0	0	0	0	0
OTU837	0	0	0	3	0	0	0	0	0	0	0	27	0	0	0	0	0	0
OTU838	0	0	0	0	0	0	0	0	0	0	0	0	0	0	0	0	0	0
OTU839	0	0	0	0	0	0	0	0	0	0	0	0	0	0	0	0	0	0
OTU840	0	0	0	2	1	1	1	0	1	0	0	0	0	0	0	0	0	0
OTU841	0	3	4	1	10	10	2	11	0	9	21	19	31	47	5	64	14	9
OTU842	0	0	1	1	0	0	0	0	0	0	0	0	0	0	0	0	0	0
OTU843	0	0	0	0	0	1	0	0	0	0	0	0	0	0	0	0	0	0
OTU844	1	1	0	7	0	2	3	2	8	0	0	0	1	0	2	1	1	0
OTU845	0	0	0	0	0	0	0	0	1	0	0	0	0	0	0	0	0	0
OTU846	10	7	3	7	6	8	6	2	2	0	4	1	3	0	0	2	2	2
OTU847	0	0	0	0	0	0	0	0	0	0	0	0	0	0	0	0	0	0
OTU848	1	0	7	1	1	0	1	2	2	0	0	0	0	0	1	0	0	0
OTU849	1	1	2	0	0	3	4	0	0	0	0	0	0	0	0	0	1	0
OTU850	0	0	0	0	0	0	0	0	1	0	0	0	0	0	0	0	0	0
OTU851	0	0	0	0	2	0	0	0	0	0	0	0	0	1	0	0	0	0
OTU852	0	0	1	0	0	0	0	0	0	0	0	0	0	0	0	0	0	0
OTU853	17	2	7	15	3	7	6	10	8	0	0	0	0	0	0	0	0	0
OTU854	0	0	0	0	0	0	0	0	0	0	0	0	0	0	0	0	0	0
OTU855	0	0	0	0	0	0	0	0	2	0	0	0	0	0	0	0	0	0
OTU856	0	0	0	0	3	3	0	3	2	4	9	0	5	2	0	4	0	0
OTU857	0	0	0	0	0	0	0	0	0	0	0	0	0	0	0	0	0	0
OTU858	0	0	0	0	0	0	0	0	0	0	0	0	0	0	0	0	0	0
OTU859	0	0	1	0	0	0	0	0	0	0	0	0	0	0	0	0	0	0
OTU860	0	1	1	1	1	0	0	0	0	0	0	0	1	0	0	0	2	0
OTU861	0	0	0	0	0	0	0	0	0	0	0	0	0	0	0	0	0	0
OTU862	0	0	0	0	0	0	0	0	0	0	0	1	0	9	0	0	0	0
OTU863	1	0	1	0	0	0	0	0	2	0	0	0	0	0	0	0	0	3
OTU864	0	0	0	0	0	1	0	0	0	0	0	0	0	0	0	0	0	0
OTU865	0	0	0	0	1	0	0	0	0	0	0	0	0	0	0	0	0	0
OTU866	16	4	6	24	11	6	14	8	8	0	10	3	9	10	3	3	2	5
OTU867	0	0	0	0	0	0	0	0	0	0	0	0	0	0	0	0	0	0
OTU868	3	6	9	12	15	0	3	1	4	0	0	0	0	1	0	0	0	0
OTU869	0	0	0	0	0	0	0	0	0	0	0	0	0	0	0	0	0	0
OTU870	0	0	0	0	0	0	0	0	0	0	1	0	2	5	1	3	0	0
OTU871	0	0	1	0	0	0	2	0	1	0	2	0	5	2	0	0	0	0
OTU872	1	0	0	0	0	0	1	0	1	0	0	0	0	1	0	0	0	0
OTU873	0	0	0	0	0	0	0	0	0	0	0	0	0	0	0	0	0	0
OTU874	0	0	0	0	0	1	0	0	0	0	0	0	0	0	0	0	0	0
OTU875	0	0	0	0	0	0	0	0	0	0	0	0	0	0	0	0	0	0
OTU876	0	0	0	1	0	0	0	0	0	0	0	0	0	0	0	0	0	1
OTU877	1	1	0	2	0	0	0	0	0	0	0	0	0	0	0	0	0	0
OTU878	0	0	0	0	0	0	0	0	0	0	0	0	0	0	0	0	0	0
OTU879	21	116	153	17	109	241	39	14	21	6	12	5	26	33	4	64	265	23
OTU880	0	0	0	0	0	0	0	0	0	0	0	0	0	0	0	0	0	0
OTU881	0	0	0	0	0	0	0	0	0	0	0	0	0	0	0	2	0	0
OTU882	0	0	0	0	0	0	0	0	0	0	0	0	0	0	0	0	0	0
OTU883	0	0	0	0	0	0	0	0	0	0	0	0	3	0	1	0	1	0
OTU884	0	0	0	0	0	0	0	0	0	0	0	0	0	0	0	0	0	0
OTU885	0	0	0	0	0	0	0	0	0	0	0	6	2	10	139	1	3	20
OTU886	0	0	0	0	0	0	0	0	0	0	0	7	0	0	0	0	0	0
OTU887	0	0	0	0	0	0	0	0	0	0	0	0	0	0	0	0	0	0
OTU888	0	0	1	1	0	2	0	0	0	0	0	0	0	0	0	0	0	0
OTU889	0	0	0	0	0	0	0	0	0	0	0	0	0	0	0	0	0	0
OTU890	0	0	0	0	0	0	0	0	1	0	0	0	0	0	0	0	0	0
OTU891	0	0	0	0	0	0	0	0	0	0	0	1	0	0	0	0	0	0
OTU892	0	0	0	0	0	0	0	0	0	0	1	0	0	0	0	0	0	0
OTU893	0	0	0	0	1	0	0	0	0	0	0	0	0	0	1	0	1	0
OTU894	0	0	0	0	0	0	0	0	0	0	0	0	0	0	0	6	0	0
OTU895	0	0	0	0	0	0	1	0	0	0	0	1	1	0	0	3	0	0
OTU896	0	0	0	0	0	0	0	0	0	0	0	0	0	0	0	0	0	0
OTU897	0	0	0	0	0	0	0	0	0	0	0	0	0	1	0	0	0	0
OTU898	0	0	0	0	1	0	0	0	0	0	0	0	0	0	0	0	0	0
OTU899	0	0	46	0	0	0	0	0	0	0	0	0	2	2	0	0	0	0
OTU900	0	0	0	0	0	0	1	0	0	0	0	0	1	0	0	1	0	0
OTU901	0	0	1	0	2	0	0	0	0	0	0	0	0	0	0	0	0	0
OTU902	0	0	0	0	0	0	0	0	0	0	0	0	0	0	0	0	0	0
OTU903	0	0	0	0	0	0	0	0	0	0	0	0	1	0	0	0	0	0
OTU904	0	0	0	2	0	0	3	1	44	0	0	0	18	0	0	1	0	1
OTU905	0	0	0	0	0	0	0	0	0	0	0	0	0	0	0	0	0	0
OTU906	0	0	0	0	0	0	0	0	0	0	0	0	0	0	0	0	0	0
OTU907	1	1	2	0	0	0	0	1	0	0	0	0	0	0	0	0	1	0
OTU908	0	0	0	0	0	0	0	0	0	0	0	2	0	0	1	0	1	4
OTU909	0	0	0	0	0	1	0	0	0	0	0	0	0	0	0	0	0	0
OTU910	0	0	0	0	0	0	0	0	0	0	0	0	0	0	0	0	0	0
OTU911	0	0	0	0	0	0	2	0	0	1	0	0	0	0	0	0	0	0
OTU912	0	0	0	0	0	0	0	0	3	0	0	0	0	0	0	0	0	0
OTU913	0	0	0	0	0	0	0	0	0	0	0	0	0	0	0	1	0	0
OTU914	0	0	0	0	2	0	0	0	0	0	0	0	0	0	0	0	0	0
OTU915	0	0	0	0	0	0	0	0	0	0	0	0	0	0	0	0	0	0
OTU916	1	0	0	1	0	0	0	0	0	0	0	0	0	0	0	4	0	0
OTU917	0	0	0	0	0	0	0	0	0	0	0	0	6	0	0	0	2	1
OTU918	0	0	0	0	0	0	0	2	0	0	0	1	0	0	0	1	0	2
OTU919	0	0	0	0	0	0	0	0	0	0	0	0	0	0	0	0	0	0
OTU920	0	1	0	0	0	0	0	0	0	0	1	0	0	0	1	0	1	0
OTU921	2	13	15	2	9	5	3	7	2	0	0	0	3	7	0	2	2	5
OTU922	0	0	0	0	0	0	2	0	0	0	0	0	0	0	0	0	0	0
OTU923	0	0	0	0	0	0	0	0	0	0	0	0	0	0	0	0	0	0
OTU924	0	0	0	0	0	1	0	0	0	0	0	0	0	0	0	0	0	0
OTU925	0	0	0	0	0	0	0	0	0	0	0	0	0	0	0	0	0	0
OTU926	0	0	0	0	0	0	0	0	0	0	0	0	0	0	0	0	0	0
OTU927	0	0	2	0	0	0	0	0	0	0	0	0	0	0	0	0	0	0
OTU928	0	0	0	0	0	0	0	0	0	0	0	0	0	0	0	0	0	0
OTU929	0	0	0	0	0	0	0	0	0	0	0	0	0	0	0	0	0	0
OTU930	0	0	0	0	0	1	0	0	0	0	0	0	0	0	0	0	0	0
OTU931	0	0	0	0	1	0	0	0	3	0	0	0	0	0	0	0	0	0
OTU932	1	0	1	0	0	0	0	0	0	0	0	0	4	1	0	0	0	1
OTU933	3	2	2	1	0	0	2	4	3	0	0	0	0	1	0	0	0	0
OTU934	0	0	0	0	0	0	0	0	0	0	0	0	0	0	0	0	0	0
OTU935	0	0	0	0	0	0	0	0	0	0	3	0	3	0	0	0	0	0
OTU936	3	3	0	5	11	2	4	1	2	0	0	0	0	0	0	0	0	0
OTU937	0	0	0	0	0	0	2	4	0	4	0	0	9	0	0	4	0	0
OTU938	0	0	0	0	0	0	0	0	0	3	0	1	0	1	8	1	0	0
OTU939	0	0	0	0	0	0	0	0	0	1	0	0	1	0	1	0	0	0
OTU940	1	14	4	5	8	11	7	7	4	1	2	0	4	0	0	15	13	8
OTU941	0	0	0	0	0	0	0	0	0	0	0	0	0	0	1	0	0	0
OTU942	0	0	0	0	0	0	1	0	0	0	0	0	0	0	0	0	0	0
OTU943	0	0	0	0	0	0	0	0	0	0	0	0	0	0	0	0	0	0
OTU944	2	0	0	0	1	0	0	0	1	0	0	0	0	0	0	0	0	0
OTU945	0	0	0	0	0	0	0	0	0	0	0	0	0	0	0	0	0	0
OTU946	0	0	66	34	2	4	4	15	0	0	0	0	1	76	1	1	0	0
OTU947	0	0	0	0	0	0	0	0	0	0	0	0	0	0	0	0	0	0
OTU948	0	1	0	2	3	3	1	1	0	2	5	0	1	2	1	2	1	0
OTU949	0	0	2	1	0	0	2	1	0	0	0	0	0	0	0	0	1	0
OTU950	0	0	0	0	0	0	0	0	0	0	1	0	0	0	0	0	0	0
OTU951	0	0	0	0	0	0	0	0	1	0	0	0	0	0	0	0	0	0
OTU952	0	0	0	0	0	0	0	0	1	0	0	0	0	0	0	0	0	0
OTU953	1	0	0	1	1	0	0	0	0	0	0	0	1	0	0	0	0	0
OTU954	0	0	0	0	0	0	0	1	0	0	0	0	0	0	0	0	0	0
OTU955	0	0	4	3	0	0	0	0	3	1	0	0	0	2	0	0	0	0
OTU956	0	0	1	0	0	0	0	0	0	0	0	0	0	0	0	0	0	0
OTU957	0	0	2	0	0	0	0	0	2	2	0	2	49	0	13	3	0	0
OTU958	0	0	0	0	0	0	0	0	1	0	0	0	0	0	0	0	0	0
OTU959	0	0	0	0	0	0	0	0	0	0	0	0	0	0	0	0	0	0
OTU960	0	0	0	0	0	0	0	0	0	0	0	0	0	0	9	0	1	0
OTU961	0	0	1	1	3	0	0	0	1	0	0	0	0	0	0	0	0	0
OTU962	0	0	0	0	0	0	0	0	0	0	0	0	1	0	0	0	0	0
OTU963	0	0	2	0	0	0	0	0	0	0	0	0	0	0	0	0	0	0
OTU964	0	0	0	0	0	0	1	0	4	0	0	0	2	0	0	0	0	0
OTU965	0	0	0	0	0	0	0	0	0	0	0	0	0	0	0	0	0	0
OTU966	0	0	0	0	0	0	0	0	0	0	0	0	1	2	0	0	0	0
OTU967	0	0	0	0	0	0	0	0	0	0	0	0	0	0	0	0	0	0
OTU968	0	0	0	0	0	0	0	0	0	0	0	0	0	0	0	0	0	0
OTU969	0	0	4	0	0	0	1	0	0	0	0	0	1	0	0	0	0	0
OTU970	0	0	0	0	0	0	0	0	0	0	4	10	0	23	127	0	1	0
OTU971	0	0	0	0	0	0	0	0	0	0	0	0	0	0	0	0	0	0
OTU972	1	0	1	0	0	1	1	2	0	0	0	0	0	0	0	0	0	0
OTU973	1	0	0	0	0	1	0	0	0	0	0	0	0	0	0	0	0	0
OTU974	0	1	0	0	0	0	0	0	0	0	0	0	1	0	0	0	1	0
OTU975	0	0	0	1	0	0	0	0	0	0	0	0	0	0	0	0	0	0
OTU976	0	1	0	3	0	0	0	0	0	7	12	7	26	10	4	7	8	4
OTU977	0	0	0	0	0	0	1	0	0	0	0	0	0	0	0	0	0	0
OTU978	0	0	0	2	2	1	1	0	0	0	0	0	0	0	0	0	0	0
OTU979	0	0	0	0	0	0	0	0	0	0	0	0	0	0	0	0	0	0
OTU980	0	1	0	0	1	0	0	0	0	0	0	0	0	0	0	0	0	0
OTU981	0	0	0	0	0	0	0	0	0	0	0	0	0	0	0	0	0	0
OTU982	0	0	2	2	0	2	0	0	0	0	0	0	0	0	0	0	0	0
OTU983	0	0	0	0	0	0	0	0	0	0	0	0	0	0	0	0	0	0
OTU984	0	0	0	0	0	0	0	0	0	1	0	14	2	0	42	4	1	0
OTU985	1	0	10	1	1	2	5	2	0	0	0	0	0	0	0	0	0	0
OTU986	0	0	0	0	0	0	0	0	0	0	0	0	0	0	0	0	2	0
OTU987	10	8	11	11	19	35	27	2	20	0	2	3	4	4	3	3	10	1
OTU988	0	0	0	0	0	0	0	1	0	0	0	0	0	0	0	0	0	0
OTU989	0	0	0	0	0	0	0	0	0	0	0	0	0	0	0	0	0	0
OTU990	0	0	0	0	0	0	0	0	0	0	0	0	0	0	0	0	0	0
OTU991	0	0	0	0	0	0	0	0	0	0	0	0	0	0	0	0	0	0
OTU992	0	1	2	1	1	0	1	1	4	3	0	2	1	2	0	0	0	1
OTU993	0	0	0	0	0	0	0	0	0	0	0	0	0	0	0	1	0	0
OTU994	3	1	0	1	0	2	0	0	0	0	1	0	0	0	0	0	0	0
OTU995	1	0	1	0	0	0	0	0	0	0	0	0	0	0	0	0	0	0
OTU996	18	4	8	25	9	17	18	7	12	0	0	3	4	1	1	3	4	7
OTU997	1	0	0	0	0	0	5	0	0	0	3	4	4	0	3	6	0	2
OTU998	0	0	0	0	0	0	0	0	0	0	0	0	0	0	0	0	0	0
OTU999	0	0	0	0	0	0	0	0	0	0	0	0	1	0	0	0	0	0
OTU1000	7	0	14	23	19	10	7	1	3	10	9	146	18	12	21	4	1	0
OTU1001	0	0	0	0	0	0	0	0	0	0	0	0	0	0	0	0	0	0
OTU1002	0	0	0	0	0	0	0	0	0	0	0	0	0	0	0	0	0	0
OTU1003	0	0	2	0	1	1	3	0	3	0	0	0	1	0	0	0	0	0
OTU1004	0	0	0	0	0	0	0	0	0	0	0	0	0	0	0	0	0	0
OTU1005	1	0	0	0	5	5	1	0	4	0	0	0	1	0	0	0	0	0
OTU1006	0	0	0	0	0	0	0	0	0	0	0	0	0	0	0	0	0	0
OTU1007	0	3	2	5	0	0	0	0	1	0	0	0	0	0	0	0	2	0
OTU1008	0	0	0	0	0	0	0	0	0	0	0	0	0	0	0	0	0	0
OTU1009	0	0	0	0	0	0	0	0	0	0	0	0	0	0	0	0	0	0
OTU1010	0	0	0	0	0	0	0	0	0	0	0	0	0	0	0	0	0	1
OTU1011	0	0	0	0	0	0	0	0	0	0	0	0	0	0	0	0	0	0
OTU1012	0	0	0	0	1	0	0	0	0	0	0	0	0	0	0	2	0	0
OTU1013	0	0	0	0	0	0	0	0	0	0	0	0	0	0	0	0	0	0
OTU1014	0	0	0	0	0	0	0	0	1	0	0	0	0	0	0	0	0	0
OTU1015	0	0	0	0	0	0	0	0	0	0	0	0	0	0	0	1	0	0
OTU1016	0	1	1	0	1	2	3	0	0	0	0	0	4	0	1	0	4	0
OTU1017	0	0	0	0	0	0	0	0	0	0	0	0	0	0	0	1	0	0
OTU1018	0	0	0	0	0	0	0	0	0	0	0	0	0	0	0	0	0	0
OTU1019	0	0	0	0	0	0	0	0	0	0	0	0	0	0	0	0	0	0
OTU1020	1	0	0	0	0	0	0	0	0	0	0	0	0	0	0	0	0	0
OTU1021	0	0	0	0	0	0	0	0	0	0	0	0	1	0	0	0	0	0
OTU1022	0	0	0	0	0	0	0	0	0	0	0	0	0	0	0	0	0	0
OTU1023	2	0	0	0	1	0	0	0	0	0	0	0	0	0	0	0	0	0
OTU1024	0	0	0	0	0	0	0	0	0	0	0	0	0	0	0	0	0	0
OTU1025	0	0	0	0	0	0	0	0	0	0	0	0	1	0	0	0	0	0
OTU1026	1	0	0	1	0	0	0	0	0	0	0	0	0	0	0	0	0	0
OTU1027	0	0	0	0	0	0	0	0	0	0	1	0	0	0	0	0	0	0
OTU1028	0	0	0	0	0	0	0	0	0	0	0	0	0	0	0	1	0	0
OTU1029	0	0	0	0	0	0	0	0	0	0	0	0	1	0	0	1	0	0
OTU1030	0	0	0	0	0	0	0	0	0	0	0	0	0	0	0	0	0	0
OTU1031	0	0	0	0	0	0	0	0	1	0	0	0	0	0	0	0	0	0
OTU1032	3	3	9	3	1	10	3	1	4	0	1	0	0	0	0	0	0	1
OTU1033	3	0	0	0	2	2	1	1	3	0	0	0	0	0	0	0	0	9
OTU1034	0	2	0	0	0	0	0	1	0	0	0	0	1	0	0	0	0	0
OTU1035	1	2	0	3	0	1	4	0	0	0	0	0	0	0	0	0	1	0
OTU1036	0	0	0	0	0	0	0	0	0	0	0	0	0	0	0	0	0	0
OTU1037	0	0	0	0	0	0	0	0	0	0	0	1	0	0	0	0	0	0
OTU1038	0	0	1	0	0	0	0	0	0	0	0	0	0	0	0	0	0	0
OTU1039	0	0	0	0	0	0	0	0	0	0	0	0	0	0	0	0	0	0
OTU1040	0	0	1	0	0	0	0	0	0	0	0	0	1	0	4	0	0	1
OTU1041	0	0	0	0	0	0	0	0	0	0	0	0	0	0	0	2	0	0
OTU1042	0	6	2	0	1	0	10	3	0	0	7	4	6	21	8	1	2	13
OTU1043	0	0	0	0	0	0	0	0	0	0	0	0	0	0	0	0	0	0
OTU1044	0	2	1	2	3	0	2	3	0	1	5	1	2	4	2	5	3	2
OTU1045	0	0	0	0	0	0	0	0	0	0	0	0	0	1	0	0	0	0
OTU1046	1	0	0	3	0	0	0	1	0	0	0	2	0	0	0	0	0	0
OTU1047	3	1	1	2	1	0	2	2	0	0	0	0	2	0	0	0	0	0
OTU1048	1	0	0	0	0	0	0	0	0	0	0	0	0	0	0	0	0	0
OTU1049	0	3	6	0	0	2	0	0	0	0	0	0	0	0	0	0	0	2
OTU1050	0	0	0	0	0	0	0	0	0	0	1	0	0	0	0	0	0	0
OTU1051	4	9	23	8	7	9	4	3	11	0	0	0	0	0	0	0	0	3
OTU1052	0	0	1	5	6	1	1	2	0	0	0	0	0	0	0	1	0	0
OTU1053	0	0	0	0	0	0	2	0	0	0	0	1	0	0	0	0	0	0
OTU1054	0	0	0	0	0	0	5	2	0	0	0	0	173	0	0	4	0	3
OTU1055	0	0	0	0	0	0	0	0	0	0	0	0	0	0	0	0	0	0
OTU1056	0	0	0	0	0	0	0	0	0	0	0	0	0	0	0	0	0	0
OTU1057	0	0	1	0	0	0	0	0	0	0	0	0	0	0	0	0	0	0
OTU1058	0	0	0	0	0	0	0	0	0	0	0	0	0	0	0	0	1	0
OTU1059	2	1	168	0	6	5	0	0	0	0	0	0	0	0	0	0	0	1
OTU1060	0	1	0	3	0	0	1	2	1	0	0	0	0	0	0	0	0	0
OTU1061	0	0	0	0	0	0	1	0	0	0	0	0	0	0	0	0	0	0
OTU1062	0	0	0	1	0	0	1	0	0	0	0	0	1	1	0	0	0	0
OTU1063	0	0	0	0	0	0	0	0	0	0	0	0	0	0	0	0	0	0
OTU1064	0	0	1	0	0	0	0	0	0	0	0	0	0	0	0	0	0	0
OTU1065	4	9	4	7	22	6	16	2	7	2	2	3	2	0	3	1	0	0
OTU1066	0	0	0	3	0	0	0	0	0	0	0	0	0	0	0	0	0	0
OTU1067	0	0	0	0	0	0	0	0	0	0	0	0	0	0	0	0	0	0
OTU1068	1	0	0	0	13	1	0	0	0	0	0	0	1	0	0	0	0	0
OTU1069	0	0	0	0	0	0	0	0	0	0	0	0	1	0	0	0	0	0
OTU1070	1	0	0	0	0	0	0	0	1	0	0	0	0	0	0	0	0	0
OTU1071	3	5	103	0	101	255	0	1	4	0	0	0	1	24	0	1	4	2
OTU1072	0	0	0	0	0	0	0	0	0	0	0	0	0	0	0	0	0	0
OTU1073	0	0	0	0	0	0	1	0	0	0	0	0	0	0	0	0	0	0
OTU1074	0	0	0	0	0	0	0	0	0	0	0	0	1	0	0	0	0	0
OTU1075	0	0	2	0	10	6	0	3	2	2	0	1	0	2	2	3	0	6
OTU1076	1	4	0	0	1	0	0	0	1	0	0	0	0	0	0	0	0	0
OTU1077	0	0	0	0	0	0	0	0	0	0	0	0	0	0	0	0	0	0
OTU1078	0	0	2	0	0	1	0	0	3	0	0	0	0	0	0	0	0	0
OTU1079	1	0	0	0	0	0	1	0	0	0	0	0	0	0	0	0	0	0
OTU1080	0	0	0	0	0	0	0	0	0	1	0	0	0	1	0	0	0	0
OTU1081	0	0	0	0	0	0	0	0	0	0	0	0	0	0	0	0	0	0
OTU1082	0	0	35	2	4	1	0	7	0	0	0	1	0	12	0	5	0	0
OTU1083	0	0	0	0	0	0	0	0	0	0	0	0	0	0	0	0	0	0
OTU1084	0	0	0	0	0	0	0	0	0	0	0	0	0	0	0	0	0	0
OTU1085	0	0	0	0	0	0	0	0	0	0	0	1	0	0	0	0	0	0
OTU1086	0	0	0	0	0	0	0	0	0	0	0	0	0	0	0	0	0	0
OTU1087	0	0	0	0	0	0	0	0	0	0	1	0	0	0	0	0	0	0
OTU1088	0	0	0	0	0	0	0	0	0	0	0	0	0	0	0	0	0	0
OTU1089	1	1	0	0	0	0	0	0	0	0	0	0	0	0	0	0	0	0
OTU1090	0	0	0	0	0	0	0	0	0	0	0	0	0	1	0	0	0	0
OTU1091	0	0	0	0	0	0	0	0	1	0	0	0	0	0	0	0	0	0
OTU1092	0	0	0	0	0	0	0	0	0	0	0	0	0	0	0	0	0	0
OTU1093	6	0	0	1	0	0	0	0	1	0	0	0	0	0	0	0	0	0
OTU1094	0	0	1	0	0	1	0	0	0	0	1	0	0	1	1	1	0	0
OTU1095	0	0	0	0	0	0	0	0	0	0	0	0	0	0	1	0	0	0
OTU1096	1	0	0	0	0	0	0	0	0	0	2	2	0	2	3	5	0	0
OTU1097	0	0	0	0	0	0	0	0	0	0	0	0	0	0	0	0	0	0
OTU1098	0	0	0	1	0	0	0	0	0	0	0	0	0	0	0	0	0	0
OTU1099	0	0	1	0	1	1	1	0	0	0	0	0	0	0	0	0	0	0
OTU1100	0	0	0	0	0	0	0	0	0	0	0	0	3	0	0	0	0	0
OTU1101	1	0	0	0	1	0	0	0	0	0	0	0	0	1	0	0	0	0
OTU1102	0	0	0	0	0	0	0	0	0	0	0	0	0	0	0	0	0	1
OTU1103	0	1	0	0	0	1	0	0	0	0	0	0	0	0	0	0	0	0
OTU1104	3	9	4	15	3	0	2	11	15	3	3	0	9	2	2	4	2	0
OTU1105	0	0	0	0	0	0	0	0	0	0	0	1	0	0	0	0	0	0
OTU1106	8	3	36	0	44	22	5	2	1	0	0	0	1	3	0	0	0	1
OTU1107	0	0	0	0	0	0	0	0	0	0	0	0	0	0	0	2	0	0
OTU1108	0	0	0	0	0	0	0	0	1	0	0	0	0	0	0	0	0	0
OTU1109	0	0	0	0	0	0	0	0	0	0	0	0	0	0	0	0	0	0
OTU1110	0	0	0	0	0	0	0	0	0	0	0	0	0	1	0	0	0	0
OTU1111	0	0	0	0	0	0	0	0	0	0	0	0	1	0	0	0	0	0
OTU1112	0	0	0	0	0	0	0	0	0	0	0	0	0	0	0	0	0	0
OTU1113	0	0	0	1	0	4	0	1	1	0	1	0	1	0	0	1	0	0
OTU1114	2	2	1	2	5	1	0	2	0	0	0	1	0	0	3	1	1	0
OTU1115	0	0	1	0	0	0	0	0	0	0	2	0	0	0	1	0	0	1
OTU1116	0	0	0	0	0	0	0	0	0	0	0	0	0	0	0	0	0	0
OTU1117	0	1	0	0	0	0	1	0	0	0	0	0	0	0	0	0	0	0
OTU1118	0	0	0	0	0	0	0	0	0	0	0	0	0	1	0	0	0	0
OTU1119	0	0	0	0	0	0	0	0	0	1	0	1	0	3	0	0	0	0
OTU1120	0	0	0	0	2	0	0	0	1	0	0	0	0	0	0	0	0	0
OTU1121	1	0	1	0	0	0	0	0	0	0	0	0	0	0	0	0	0	0
OTU1122	0	0	0	0	0	0	0	1	0	0	0	0	0	1	0	0	0	0
OTU1123	0	0	0	0	0	0	0	0	0	0	2	2	0	5	1	1	4	4
OTU1124	0	0	0	1	2	0	0	0	0	0	0	0	0	0	0	0	0	0
OTU1125	0	0	0	0	0	0	0	0	0	0	0	0	0	0	0	0	0	0
OTU1126	0	1	0	1	0	0	0	0	1	0	0	0	0	0	0	0	0	0
OTU1127	0	0	0	0	0	0	0	0	1	0	0	0	0	0	0	0	0	0
OTU1128	0	0	0	0	0	0	0	1	0	0	0	0	0	0	0	0	0	1
OTU1129	2	4	2	6	0	1	4	3	2	69	99	17	39	88	9	9	12	8
OTU1130	0	0	0	0	0	0	0	0	0	0	0	0	0	0	0	0	0	0
OTU1131	0	0	0	0	0	0	0	0	0	0	0	0	0	1	0	0	0	0
OTU1132	0	0	0	0	0	0	0	0	0	0	0	0	0	0	0	0	0	0
OTU1133	1	2	3	2	5	6	1	0	3	0	4	1	5	11	4	2	11	11
OTU1134	0	0	0	0	0	0	0	0	0	0	0	0	1	0	0	0	0	0
OTU1135	0	1	8	0	0	0	0	0	0	0	0	0	0	0	0	1	1	1
OTU1136	0	0	0	0	0	0	0	0	2	0	0	0	0	0	0	0	0	0
OTU1137	0	0	0	0	1	0	0	0	0	0	0	0	0	0	0	0	0	0
OTU1138	0	0	0	1	0	0	0	0	0	0	0	0	0	0	0	0	0	0
OTU1139	0	0	0	0	0	0	0	0	0	0	0	0	1	0	0	0	1	0
OTU1140	3	2	0	0	0	1	5	1	2	0	0	0	0	0	0	0	0	0
OTU1141	0	0	0	0	0	0	0	0	0	0	0	0	0	0	0	0	0	0
OTU1142	8	0	1	1	3	6	2	2	3	0	0	0	0	1	0	1	0	0
OTU1143	0	0	0	0	0	0	0	0	0	0	0	0	0	0	0	0	0	0
OTU1144	0	0	0	0	0	0	0	0	0	0	0	0	0	0	0	0	0	0
OTU1145	0	0	0	0	0	0	0	0	1	0	0	0	0	0	0	0	0	0
OTU1146	0	0	0	0	0	0	0	0	0	0	0	0	0	0	0	0	0	0
OTU1147	1	0	14	0	5	3	0	1	2	0	0	0	0	0	0	0	0	0
OTU1148	0	1	0	0	0	0	0	0	0	0	0	0	0	0	0	0	0	0
OTU1149	0	0	0	0	0	0	0	0	0	0	0	0	0	0	0	0	0	0
OTU1150	0	0	1	2	0	0	2	0	0	0	0	0	0	0	0	0	0	0
OTU1151	7	12	17	19	16	36	15	4	11	0	1	2	3	2	1	7	0	0
OTU1152	0	1	8	1	10	6	0	0	0	0	8	2	2	1	2	5	4	1
OTU1153	9	1	1	1	0	1	0	0	2	0	0	0	0	0	0	0	0	0
OTU1154	0	0	0	0	0	0	0	0	0	2	14	5	13	8	7	15	10	3
OTU1155	1	0	0	0	1	0	0	0	0	0	0	0	0	0	0	0	0	0
OTU1156	0	0	0	0	0	0	2	0	0	0	0	0	0	0	0	0	0	0
OTU1157	0	0	0	0	0	0	0	0	0	0	0	0	7	0	0	0	0	0
OTU1158	0	0	0	0	0	0	0	0	0	0	0	0	0	0	0	0	0	0
OTU1159	1	0	0	0	0	0	0	1	0	0	1	0	0	0	0	0	0	0
OTU1160	0	0	0	0	0	0	0	0	0	0	0	0	0	0	0	0	0	0
OTU1161	0	1	0	0	0	0	0	0	0	0	0	0	0	0	0	0	0	0
OTU1162	23	23	18	22	32	51	30	7	36	3	1	1	12	0	0	20	2	3
OTU1163	0	0	0	0	0	0	0	0	0	0	0	0	0	0	0	0	0	0
OTU1164	0	0	0	0	0	0	0	0	0	0	0	0	0	0	0	0	0	0
OTU1165	1	0	0	1	0	0	0	0	0	0	0	0	0	0	0	0	0	0
OTU1166	0	0	0	0	0	0	1	0	0	0	0	0	0	0	0	0	0	0
OTU1167	0	0	0	0	0	0	1	0	0	0	0	0	0	0	0	0	0	0
OTU1168	0	0	0	0	0	0	0	0	0	0	0	0	0	0	0	0	0	0
OTU1169	2	0	0	4	0	2	2	3	0	0	0	0	1	2	0	0	0	1
OTU1170	0	0	0	0	1	0	0	0	3	0	0	0	0	0	0	0	0	0
OTU1171	0	0	0	0	0	0	0	0	0	0	0	0	1	1	0	0	0	0
OTU1172	7	4	5	11	0	0	0	0	4	0	0	0	0	0	2	0	0	0
OTU1173	0	0	1	0	0	0	0	0	0	0	0	0	0	0	0	0	0	0
OTU1174	0	0	0	0	0	0	0	0	0	0	0	0	0	0	0	0	0	0
OTU1175	0	0	0	0	0	0	0	0	0	0	0	0	0	0	0	0	0	0
OTU1176	0	0	0	0	0	0	0	0	0	0	0	0	0	0	0	0	0	0
OTU1177	0	0	1	0	1	0	0	0	0	0	0	0	0	0	0	0	0	0
OTU1178	0	0	0	0	2	1	0	0	0	0	0	0	0	0	0	0	0	0
OTU1179	0	0	0	0	0	0	0	0	0	0	0	0	0	0	0	0	0	0
OTU1180	0	0	0	0	0	0	0	0	0	0	0	0	0	0	0	0	0	0
OTU1181	0	0	1	0	0	0	0	0	0	0	0	0	0	0	0	0	0	0
OTU1182	0	0	0	0	0	0	0	0	0	0	0	0	0	0	0	0	0	0
OTU1183	0	0	0	0	0	0	0	0	0	1	0	0	63	49	4	0	5	0
OTU1184	0	0	0	0	0	0	0	0	0	0	0	0	0	0	0	0	0	1
OTU1185	0	0	0	0	0	0	0	0	0	0	0	0	0	0	0	0	0	0
OTU1186	0	0	0	0	0	0	0	0	0	0	0	0	0	0	0	0	0	0
OTU1187	0	0	0	0	0	0	0	0	0	0	0	0	0	0	0	0	0	0
OTU1188	0	0	0	0	0	0	0	0	0	0	0	0	0	0	0	0	0	0
OTU1189	0	0	0	0	0	0	0	0	0	0	0	0	0	0	0	0	0	0
OTU1190	0	4	5	1	10	1	2	3	1	19	62	14	56	67	106	39	5	59
OTU1191	0	0	0	0	0	0	0	0	0	0	0	0	0	0	0	0	0	0
OTU1192	2	1	2	1	1	3	0	1	0	0	0	0	0	0	0	0	0	1
OTU1193	0	0	1	0	0	0	0	0	0	0	1	0	0	0	0	0	0	0
OTU1194	0	0	0	0	0	0	1	0	0	0	0	0	0	0	0	0	0	0
OTU1195	0	0	0	0	0	0	0	0	0	0	0	0	0	0	0	0	0	0
OTU1196	0	0	0	0	0	0	0	0	0	0	0	0	0	0	0	0	0	0
OTU1197	1	0	0	0	1	1	1	0	1	0	0	0	0	0	0	0	0	0
OTU1198	0	1	1	0	0	0	0	0	1	0	0	0	0	0	0	0	1	0
OTU1199	0	0	0	0	1	0	0	0	0	0	0	0	0	0	0	1	0	0
OTU1200	0	0	0	0	0	0	0	0	0	0	0	0	0	0	0	0	0	0
OTU1201	1	6	5	2	12	8	2	1	3	2	7	2	18	3	0	5	9	27
OTU1202	0	0	0	0	0	0	0	0	0	0	1	0	0	0	0	1	0	0
OTU1203	15	15	16	31	8	8	13	10	22	0	1	0	4	2	3	3	1	2
OTU1204	1	0	0	2	0	0	0	0	1	0	0	0	0	0	0	0	0	0
OTU1205	0	0	0	0	2	0	0	0	0	0	0	0	0	0	0	0	0	0
OTU1206	0	0	0	0	0	0	0	0	0	0	0	0	0	0	0	0	0	0
OTU1207	1	3	0	1	0	1	3	3	1	0	0	0	1	0	0	2	0	0
OTU1208	0	0	0	0	0	0	0	0	0	0	1	0	0	0	0	1	0	0
OTU1209	0	0	0	0	0	0	0	0	0	0	1	0	0	0	0	0	0	0
OTU1210	6	2	4	2	1	5	8	2	8	0	0	0	0	0	0	0	0	0
OTU1211	0	0	0	0	0	0	0	0	0	0	0	0	0	0	0	0	0	0
OTU1212	0	0	0	0	0	0	0	0	0	0	0	0	0	0	0	0	0	0
OTU1213	0	0	0	0	0	0	2	0	1	1	1	3	3	1	1	2	1	0
OTU1214	0	0	0	0	0	0	1	0	0	0	0	1	1	1	0	1	1	0
OTU1215	0	0	0	0	0	0	0	0	0	0	0	0	0	0	0	0	0	0
OTU1216	75	161	149	102	203	125	107	106	47	152	218	232	161	247	287	285	114	197
OTU1217	0	0	0	0	0	0	0	0	0	0	0	0	0	0	0	0	0	0
OTU1218	0	0	0	0	0	0	0	0	1	0	0	0	0	0	0	0	0	0
OTU1219	1	11	0	0	0	0	1	9	0	0	60	3	7	47	6	8	17	82
OTU1220	18	3	16	22	10	8	11	8	9	0	6	5	7	1	2	3	1	5
OTU1221	1	0	0	0	0	2	2	0	0	0	0	0	1	0	0	0	0	0
OTU1222	0	0	0	0	0	0	0	0	0	0	0	0	0	0	0	0	0	0
OTU1223	1	1	6	8	2	0	3	5	2	2	6	12	12	6	8	1	3	2
OTU1224	2	0	0	4	2	6	0	2	0	2	1	0	1	0	0	0	1	2
OTU1225	2	1	2	0	0	2	5	2	1	0	0	0	0	0	0	0	0	0
OTU1226	0	0	0	0	0	0	0	0	0	0	0	0	0	0	0	0	0	0
OTU1227	0	0	0	0	0	0	1	0	0	0	0	0	0	0	0	0	0	0
OTU1228	0	0	0	0	0	0	2	0	0	0	0	0	0	0	0	0	0	0
OTU1229	0	0	0	0	0	0	0	0	0	0	0	0	0	0	0	0	0	0
OTU1230	0	0	0	0	0	0	0	0	0	0	4	0	1	0	19	0	0	0
OTU1231	1	0	0	0	0	0	0	0	0	0	0	0	0	0	0	0	0	0
OTU1232	0	0	0	0	0	0	0	0	0	0	0	0	0	0	0	0	0	0
OTU1233	0	0	0	0	0	0	0	0	0	0	0	0	0	0	0	0	0	0
OTU1234	2	0	1	0	0	0	0	0	0	0	0	0	0	0	0	0	0	0
OTU1235	0	0	0	0	0	1	0	0	0	0	0	0	0	0	0	0	0	0
OTU1236	3	7	4	3	6	3	5	7	6	4	1	0	4	2	0	3	3	0
OTU1237	0	0	0	0	0	0	0	0	0	0	0	0	0	0	0	0	0	0
OTU1238	4	0	0	0	0	0	0	0	0	0	0	0	0	0	0	3	0	0
OTU1239	0	0	3	1	1	0	0	0	0	0	3	0	3	0	0	5	1	0
OTU1240	5	0	1	0	3	4	2	0	2	2	2	4	1	0	0	6	5	4
OTU1241	2	1	5	1	10	13	3	3	5	1	0	0	0	2	0	3	0	0
OTU1242	268	15	113	57	42	34	67	19	9	1	1	1	34	3	5	3	93	6
OTU1243	0	2	2	3	1	1	0	3	1	0	1	1	1	0	0	5	1	1
OTU1244	0	0	0	0	0	0	1	1	0	0	0	0	0	0	0	0	0	0
OTU1245	0	0	0	0	1	0	0	0	0	0	0	0	0	0	0	0	0	0
OTU1246	0	0	0	0	0	0	0	0	0	0	0	0	0	0	0	0	0	0
OTU1247	0	0	0	1	3	0	3	0	0	0	0	0	0	0	0	0	0	0
OTU1248	0	0	0	0	0	0	0	0	0	0	0	0	0	0	0	0	0	0
OTU1249	0	0	0	0	0	0	0	0	0	0	0	0	0	0	0	0	0	0
OTU1250	0	0	0	0	0	0	0	0	0	0	0	0	0	0	0	0	0	0
OTU1251	0	0	0	0	0	0	0	0	0	4	0	2	1	0	0	4	1	1
OTU1252	0	0	0	0	0	0	0	0	1	0	0	0	0	0	0	0	0	0
OTU1253	0	0	0	0	0	0	0	0	0	0	0	0	0	0	0	0	0	0
OTU1254	0	1	1	0	0	2	1	0	0	0	0	0	0	0	0	0	0	0
OTU1255	0	0	0	0	0	0	0	0	0	0	0	0	0	0	0	2	0	0
OTU1256	0	1	1	0	0	0	0	0	0	0	0	0	0	0	0	0	0	0
OTU1257	0	0	0	0	0	0	0	0	0	0	0	0	0	0	0	0	0	0
OTU1258	0	0	0	0	0	0	0	0	0	0	0	0	0	0	0	0	0	0
OTU1259	0	0	2	0	0	0	0	0	0	0	0	0	1	0	0	1	0	0
OTU1260	0	0	0	0	0	3	0	0	0	0	0	0	0	0	0	0	0	0
OTU1261	1	0	2	3	0	1	4	0	0	2	0	3	2	0	1	2	1	4
OTU1262	0	0	0	0	1	0	0	0	0	0	0	0	0	0	0	0	0	0
OTU1263	0	0	0	0	0	0	1	0	0	0	0	0	0	0	0	0	0	0
OTU1264	2	2	1	0	2	1	6	0	0	0	1	2	5	0	4	0	0	1
OTU1265	0	0	0	0	0	0	0	0	0	0	0	0	0	0	0	0	0	0
OTU1266	0	0	0	0	3	2	0	0	0	0	0	0	0	0	0	0	0	0
OTU1267	0	0	0	0	0	0	0	0	0	0	0	0	0	0	0	0	0	0
OTU1268	0	0	0	0	1	2	0	1	0	0	7	0	0	0	1	0	0	0
OTU1269	0	0	0	0	0	0	0	0	0	0	0	8	0	0	0	0	0	0
OTU1270	0	1	0	0	0	0	0	0	0	0	0	0	0	0	0	0	0	0
OTU1271	0	0	1	0	0	0	0	0	1	0	0	0	0	0	0	0	2	0
OTU1272	0	0	0	0	0	0	0	0	0	0	0	0	0	0	0	0	0	0
OTU1273	0	0	0	0	0	0	0	0	0	0	2	0	2	2	0	0	0	0
OTU1274	0	0	0	0	0	0	0	2	0	0	0	0	0	0	0	0	0	0
OTU1275	11	8	15	19	8	12	15	25	14	0	0	2	1	0	0	1	0	1
OTU1276	0	0	0	0	0	0	0	0	0	0	0	0	0	0	0	0	0	0
OTU1277	2	12	10	11	26	18	0	15	4	5	27	3	3	8	13	2	4	2
OTU1278	0	0	0	0	0	0	0	0	0	0	0	0	0	0	0	0	0	0
OTU1279	0	0	0	0	0	0	0	0	0	2	0	1	127	3	0	1	0	0
OTU1280	4	6	21	2	23	24	2	8	6	1	14	4	4	8	4	4	39	9
OTU1281	0	0	0	0	0	0	0	0	0	0	0	0	0	0	0	0	0	0
OTU1282	0	0	0	0	0	0	0	0	0	0	0	0	0	0	0	0	0	0
OTU1283	0	0	0	0	0	0	0	0	0	0	0	23	0	0	0	0	0	0
OTU1284	0	0	0	0	0	0	0	0	0	0	0	0	0	0	0	0	0	0
OTU1285	0	0	0	0	0	0	0	5	0	1	0	0	30	1	0	5	3	0
OTU1286	0	1	0	0	0	0	0	0	0	0	0	0	0	0	0	0	0	0
OTU1287	2	1	0	0	0	2	2	2	7	0	0	0	0	2	0	0	0	0
OTU1288	0	0	0	0	0	0	0	0	0	0	0	0	0	1	0	0	0	0
OTU1289	0	0	1	0	0	0	0	0	0	0	0	0	0	0	0	0	0	0
OTU1290	0	0	0	0	2	0	0	2	0	0	2	0	3	2	1	0	2	0
OTU1291	0	0	0	0	0	0	0	0	0	0	0	0	0	0	0	0	0	0
OTU1292	0	0	0	0	5	2	2	3	0	0	0	0	0	0	0	2	2	0
OTU1293	1	0	1	0	0	0	0	0	0	0	0	0	0	0	0	0	0	0
OTU1294	0	0	0	0	0	0	0	0	0	0	0	0	0	0	0	0	0	0
OTU1295	0	0	0	0	0	0	0	0	0	0	0	0	0	0	0	0	0	0
OTU1296	0	0	9	8	3	1	4	4	0	0	1	0	7	0	4	2	9	0
OTU1297	0	0	0	0	0	0	0	0	0	0	0	0	0	0	0	0	0	0
OTU1298	0	0	0	0	0	0	0	0	0	0	0	0	0	0	0	0	3	0
OTU1299	0	0	0	0	0	0	0	0	0	0	0	0	0	0	1	0	0	0
OTU1300	0	0	0	0	0	0	0	0	0	0	0	0	0	0	0	0	0	1
OTU1301	0	0	0	0	0	0	0	0	0	0	21	2	2	38	4	12	9	0
OTU1302	0	0	0	2	0	0	0	0	0	0	0	0	0	0	0	0	0	0
OTU1303	0	0	5	1	3	2	5	2	0	0	0	0	4	0	0	0	0	0
OTU1304	2	7	3	1	9	5	2	4	8	0	0	0	0	0	1	0	0	0
OTU1305	0	0	0	2	0	0	1	0	0	0	0	0	0	0	0	0	0	0
OTU1306	0	0	0	0	0	0	0	0	0	0	0	0	0	0	0	0	0	0
OTU1307	0	0	0	0	0	0	1	0	0	0	0	0	0	0	0	0	0	0
OTU1308	1	0	0	1	0	0	0	0	0	0	0	0	0	0	0	0	0	0
OTU1309	0	0	0	0	0	0	0	0	0	0	0	0	0	0	1	0	0	0
OTU1310	1	0	1	1	1	0	0	0	0	0	0	0	0	0	0	0	0	0
OTU1311	1	0	0	0	0	0	0	0	0	0	0	0	0	0	0	0	0	0
OTU1312	0	0	0	0	0	0	0	0	0	0	0	0	1	0	0	0	0	0
OTU1313	0	0	0	0	0	0	0	0	0	0	0	0	0	0	0	0	0	0
OTU1314	0	0	0	0	0	0	0	0	0	0	0	0	0	0	0	0	0	0
OTU1315	2	0	4	1	9	2	0	1	0	0	0	0	2	0	0	0	0	0
OTU1316	1	0	0	0	0	0	0	0	0	0	0	0	0	0	0	0	0	0
OTU1317	0	0	0	0	0	1	0	0	0	0	0	0	0	0	0	0	0	0
OTU1318	0	0	1	0	0	0	0	0	0	0	0	0	0	0	0	0	0	0
OTU1319	0	0	0	0	0	0	0	0	1	0	0	0	0	0	0	0	0	0
OTU1320	1	0	0	0	0	0	0	0	0	0	0	0	0	0	0	1	0	0
OTU1321	0	2	0	0	0	0	0	0	0	0	0	0	0	0	0	0	0	0
OTU1322	0	0	0	0	0	0	0	0	0	0	0	6	0	0	1	0	0	0
OTU1323	1	1	2	6	7	1	2	8	2	4	1	0	0	0	1	3	1	1
OTU1324	0	0	0	0	0	0	0	0	0	0	0	0	0	0	0	0	0	0
OTU1325	3	4	0	1	3	4	2	1	1	0	0	0	0	0	0	0	0	0
OTU1326	0	0	0	0	0	0	0	0	0	0	5	7	0	0	0	2	2	0
OTU1327	0	0	0	0	0	0	0	0	0	0	0	0	0	0	0	0	0	0
OTU1328	0	0	0	0	0	0	0	0	0	0	0	0	0	0	1	0	0	0
OTU1329	0	0	1	0	0	1	0	0	0	0	0	0	0	1	0	0	0	0
OTU1330	0	0	1	0	1	1	0	0	1	0	1	0	0	0	0	0	0	0
OTU1331	0	0	0	1	0	0	2	0	0	0	0	0	0	0	0	0	0	0
OTU1332	0	0	0	0	0	0	0	1	0	0	0	0	0	0	0	0	0	0
OTU1333	1	0	2	0	0	0	1	0	0	0	0	0	1	0	0	0	0	0
OTU1334	0	0	0	0	1	0	0	0	0	0	0	0	0	0	0	0	0	0
OTU1335	0	0	0	1	0	0	1	0	0	0	0	0	0	0	0	0	0	0
OTU1336	1	0	0	2	0	1	0	0	0	0	0	0	0	1	0	0	0	0
OTU1337	0	0	2	0	0	1	0	0	3	0	0	0	0	0	0	0	0	0
OTU1338	9	18	22	17	44	59	17	7	42	0	3	0	5	8	2	3	0	4
OTU1339	0	0	0	0	0	0	0	0	3	0	0	0	1	0	0	0	0	0
OTU1340	0	1	4	2	0	0	0	5	0	0	0	0	0	0	3	0	0	0
OTU1341	1	0	0	2	1	0	1	0	0	0	0	0	0	0	0	0	0	0
OTU1342	0	0	1	0	0	0	0	0	0	0	0	0	0	0	0	0	0	0
OTU1343	0	0	0	0	0	0	0	0	0	0	0	0	0	0	0	0	0	0
OTU1344	0	0	0	0	0	0	0	0	0	0	0	0	0	1	0	0	0	0
OTU1345	0	0	0	0	0	0	0	0	0	0	0	1	0	0	0	0	0	0
OTU1346	0	0	0	0	0	0	0	0	0	0	0	0	0	0	0	0	0	0
OTU1347	0	0	0	0	0	0	0	0	0	0	0	0	0	0	1	0	0	0
OTU1348	2	2	1	0	0	2	0	5	1	32	12	8	1	0	8	5	2	6
OTU1349	0	0	0	0	0	0	0	0	0	0	0	0	0	0	0	0	0	0
OTU1350	0	0	0	0	0	0	0	0	0	0	0	0	0	0	0	0	0	0
OTU1351	0	1	0	0	0	0	0	0	0	0	0	0	0	0	0	0	0	0
OTU1352	8	14	21	6	22	13	20	25	3	3	103	2	52	73	19	42	41	36
OTU1353	0	0	0	0	0	0	0	0	0	0	0	0	21	2	5	1	0	0
OTU1354	0	0	0	1	0	0	0	0	0	0	0	0	0	0	0	0	0	0
OTU1355	0	0	0	0	0	0	0	0	0	0	0	0	0	0	0	0	0	0
OTU1356	2	0	1	0	0	1	1	0	0	0	0	8	3	2	0	1	1	0
OTU1357	0	0	0	0	4	1	0	0	0	0	0	0	0	0	0	0	0	0
OTU1358	0	0	0	0	0	0	0	0	0	0	0	0	0	0	0	0	0	0
OTU1359	0	0	0	0	0	0	0	0	0	0	0	0	0	0	2	0	0	0
OTU1360	0	0	0	0	0	0	0	0	0	0	0	0	0	0	0	0	0	0
OTU1361	0	0	0	2	2	1	2	0	0	0	0	0	0	0	0	0	0	0
OTU1362	7	14	13	17	26	10	21	25	27	1	0	5	4	1	1	10	1	6
OTU1363	0	0	0	0	0	0	0	0	0	0	0	0	0	0	0	0	0	0
OTU1364	0	0	0	0	0	0	0	0	0	0	0	0	0	0	0	0	3	0
OTU1365	0	0	0	0	0	0	1	0	0	0	0	12	2	0	0	0	0	0
OTU1366	0	0	0	0	0	0	0	0	0	0	0	0	0	0	0	0	0	0
OTU1367	0	0	0	0	0	0	0	0	0	0	0	0	0	0	0	0	0	0
OTU1368	0	0	0	0	1	0	0	0	0	0	0	0	0	0	0	0	0	0
OTU1369	0	0	0	0	0	0	0	0	0	0	0	0	0	0	0	0	0	0
OTU1370	0	0	0	0	0	0	0	0	0	0	0	0	0	0	0	0	0	0
OTU1371	0	0	0	0	0	0	0	0	0	0	0	0	1	0	0	0	0	0
OTU1372	2	0	11	0	4	20	2	3	12	11	11	0	8	3	4	10	90	2
OTU1373	3	2	3	5	2	2	4	3	1	0	0	0	0	0	0	0	0	0
OTU1374	2	4	5	0	2	4	0	0	0	0	0	0	1	0	0	1	5	0
OTU1375	1	0	1	0	2	0	0	0	0	0	0	0	0	0	0	0	0	0
OTU1376	0	0	0	0	0	0	0	0	0	0	0	1	0	0	0	0	0	0
OTU1377	0	0	0	0	0	0	0	0	0	0	0	0	0	0	0	0	0	0
OTU1378	0	0	0	0	0	0	0	0	0	0	0	0	0	0	0	0	0	9
OTU1379	19	11	25	61	33	20	61	10	12	13	14	20	18	13	5	11	2	4
OTU1380	0	0	0	0	0	0	0	0	1	0	0	0	0	0	0	0	0	0
OTU1381	0	0	0	0	0	0	0	0	0	0	0	0	0	1	0	0	0	0
OTU1382	0	0	0	0	0	0	2	0	0	0	0	0	0	0	0	0	0	0
OTU1383	0	0	0	0	0	0	0	0	0	0	0	0	0	0	0	0	0	0
OTU1384	0	0	0	0	1	0	0	0	0	0	0	0	0	0	0	0	0	0
OTU1385	0	0	0	0	0	0	0	0	0	0	0	0	1	0	0	0	0	1
OTU1386	0	0	0	0	0	0	0	0	0	0	0	0	0	0	0	0	1	0
OTU1387	0	0	0	0	0	0	0	0	0	0	0	0	0	0	0	1	0	1
OTU1388	0	0	2	2	0	0	1	0	1	0	0	0	0	1	1	0	2	1
OTU1389	0	0	0	0	0	0	0	0	0	0	0	2	0	0	0	0	0	0
OTU1390	0	0	0	0	0	0	0	0	0	0	0	0	0	0	0	0	1	2
OTU1391	0	0	0	0	0	0	0	0	0	0	0	0	0	0	0	0	0	0
OTU1392	0	0	0	0	0	1	0	0	0	0	0	0	0	0	0	0	0	0
OTU1393	0	1	0	0	0	0	0	0	0	0	0	0	0	0	0	0	0	0
OTU1394	0	0	0	0	0	0	1	0	0	0	0	0	0	0	0	0	0	0
OTU1395	2	0	0	0	0	0	1	0	0	1	1	0	1	0	0	0	0	0
OTU1396	0	0	0	0	0	0	0	0	0	0	0	0	0	0	0	0	1	0
OTU1397	0	0	1	0	0	0	0	0	0	0	0	0	0	0	0	0	0	0
OTU1398	0	0	0	0	0	0	0	0	0	0	0	0	0	0	0	0	0	0
OTU1399	0	0	0	0	0	0	0	0	0	0	0	1	0	0	0	0	0	0
OTU1400	0	0	0	0	0	0	0	0	0	1	0	0	0	0	1	0	0	0
OTU1401	2	0	1	2	2	2	2	0	1	19	4	7	2	7	3	9	0	0
OTU1402	0	0	0	0	0	0	0	0	0	0	0	1	0	0	0	0	0	0
OTU1403	6	5	2	8	0	0	7	2	4	2	2	0	4	0	0	11	4	0
OTU1404	0	0	0	2	1	0	0	2	0	0	0	0	0	0	0	0	0	0
OTU1405	0	1	0	2	0	1	0	0	0	0	0	0	0	0	1	0	5	0
OTU1406	0	0	0	0	0	0	0	0	0	0	0	0	0	0	0	0	0	0
OTU1407	0	0	1	0	0	0	1	0	0	0	0	0	3	0	40	5	0	0
OTU1408	0	0	0	0	0	0	0	0	0	0	0	0	0	0	0	0	0	0
OTU1409	0	0	0	0	0	0	1	0	0	5	4	6	16	26	20	5	0	1
OTU1410	0	0	1	0	0	0	0	1	0	0	0	0	0	0	0	0	0	0
OTU1411	0	0	0	0	0	0	0	0	0	0	0	0	0	0	2	0	0	0
OTU1412	0	0	0	0	5	5	1	0	0	14	32	5	12	35	23	15	14	5
OTU1413	0	0	0	0	0	0	0	0	0	0	0	0	0	2	0	0	0	0
OTU1414	0	0	2	0	0	0	0	0	0	0	0	0	0	0	0	0	0	0
OTU1415	1	0	0	0	0	0	0	0	0	0	0	0	0	0	0	0	0	0
OTU1416	2	0	0	0	0	0	0	0	0	0	0	0	0	0	0	0	0	0
OTU1417	0	0	0	3	0	0	0	0	0	0	0	0	0	0	0	0	0	0
OTU1418	0	0	0	1	0	0	1	0	0	0	9	25	6	2	10	3	2	1
OTU1419	1	2	1	3	3	4	3	0	2	0	0	0	0	0	0	0	0	0
OTU1420	0	0	0	0	0	0	0	0	0	0	0	0	0	0	0	0	0	0
OTU1421	0	0	0	0	0	0	0	0	0	0	0	0	0	0	0	0	0	0
OTU1422	0	0	0	0	0	0	0	0	0	0	0	0	0	0	0	0	0	0
OTU1423	0	0	0	0	0	0	0	0	0	0	0	0	0	0	0	0	0	1
OTU1424	0	1	1	1	0	1	0	1	0	3	20	0	21	10	27	1	5	0
OTU1425	0	0	0	2	0	0	0	0	0	0	0	0	0	0	0	0	0	0
OTU1426	0	0	0	0	0	0	0	0	0	0	0	0	0	0	0	0	0	0
OTU1427	0	0	0	0	0	0	0	0	0	0	0	0	0	0	0	0	0	0
OTU1428	0	0	0	0	0	0	0	0	0	0	0	0	0	0	0	0	0	0
OTU1429	0	0	0	0	0	0	0	0	0	0	0	0	0	0	0	0	0	0
OTU1430	0	0	0	0	0	0	0	0	0	0	0	0	2	1	4	2	0	0
OTU1431	0	0	0	0	0	0	0	0	1	0	0	0	0	0	0	0	0	0
OTU1432	0	0	0	0	0	0	0	0	1	0	0	0	0	0	0	0	0	0
OTU1433	16	8	9	18	8	14	15	3	7	1	1	3	4	4	4	2	4	6
OTU1434	0	0	0	0	0	0	0	0	0	1	0	6	0	4	0	3	0	0
OTU1435	0	0	0	0	0	1	0	0	0	0	0	0	0	0	0	0	0	0
OTU1436	0	0	0	0	0	0	0	0	0	0	0	0	1	0	0	0	0	0
OTU1437	0	0	0	0	1	0	0	0	0	0	0	0	0	0	0	0	0	0
OTU1438	0	8	6	0	0	0	3	1	1	0	0	2	0	1	0	0	1	1
OTU1439	0	0	0	0	0	0	0	0	0	0	0	0	0	0	0	0	0	0
OTU1440	0	0	0	0	0	0	0	0	0	0	0	0	0	1	1	0	0	0
OTU1441	0	0	0	0	0	0	0	0	0	0	0	0	2	0	0	0	0	0
OTU1442	0	0	0	0	0	0	0	0	0	0	0	15	0	0	0	0	0	0
OTU1443	0	0	0	0	0	0	0	0	0	0	1	0	0	0	0	0	0	0
OTU1444	0	0	0	0	0	0	0	0	0	0	0	0	0	0	0	0	0	0
OTU1445	10	5	27	30	13	18	14	8	29	170	717	214	110	382	183	112	27	84
OTU1446	0	0	0	0	0	0	0	0	0	0	0	0	0	0	0	0	0	0
OTU1447	0	2	4	0	1	1	1	4	3	0	0	0	0	0	0	0	0	0
OTU1448	0	0	0	0	0	0	0	0	0	0	0	0	1	0	0	0	0	0
OTU1449	0	1	0	0	0	0	0	1	0	0	0	0	1	0	0	0	0	0
OTU1450	0	0	0	0	0	0	1	0	0	0	0	0	0	0	0	0	0	0
OTU1451	0	0	0	0	0	0	0	0	0	0	5	2	0	0	2	0	0	0
OTU1452	0	0	0	0	0	0	0	0	0	0	0	0	0	0	0	0	0	0
OTU1453	0	0	0	0	2	1	0	0	0	0	0	0	0	0	0	0	0	0
OTU1454	6	2	10	13	0	2	4	2	4	0	2	0	6	0	0	0	3	0
OTU1455	0	0	0	0	3	0	0	0	0	0	0	0	0	0	0	0	0	0
OTU1456	1	0	3	0	0	0	2	0	0	2	1	4	4	2	0	0	0	1
OTU1457	0	0	0	0	0	0	0	0	0	0	0	0	0	0	0	0	0	0
OTU1458	0	0	0	0	0	0	0	0	0	0	0	0	1	0	0	1	0	0
OTU1459	0	0	1	2	0	0	1	0	1	0	0	0	0	0	0	0	0	0
OTU1460	0	0	0	0	0	1	0	0	0	0	0	0	0	0	0	0	0	0
OTU1461	1	0	3	0	0	0	1	0	0	0	0	0	224	0	0	0	0	0
OTU1462	0	0	0	0	0	0	0	0	0	0	0	0	0	0	0	0	0	0
OTU1463	0	0	0	0	0	0	0	0	0	0	0	0	0	0	0	1	0	0
OTU1464	3	4	0	7	4	12	7	8	22	0	0	0	0	0	1	3	0	0
OTU1465	0	0	0	0	0	0	0	0	0	0	0	0	0	0	0	0	0	0
OTU1466	0	0	0	0	1	0	0	0	0	0	0	0	0	0	0	0	0	0
OTU1467	0	0	0	0	0	0	0	0	0	0	0	0	0	0	0	0	0	0
OTU1468	0	0	2	0	0	0	1	0	0	0	0	0	0	0	0	1	0	0
OTU1469	0	0	0	0	0	0	0	0	0	0	0	0	0	0	0	0	0	0
OTU1470	0	0	0	0	0	0	0	1	0	0	0	0	0	0	0	0	0	0
OTU1471	0	0	0	0	0	0	0	0	0	0	0	0	1	0	0	0	0	0
OTU1472	0	0	0	2	0	0	0	0	0	0	0	0	0	0	0	0	0	0
OTU1473	6	1	4	21	4	9	33	3	13	0	0	0	0	0	0	0	0	0
OTU1474	0	0	0	3	0	0	0	0	0	0	0	0	0	4	0	0	0	0
OTU1475	1	3	8	3	1	2	0	5	2	0	0	0	1	0	1	0	1	0
OTU1476	0	0	0	0	0	0	0	0	0	0	0	0	0	0	0	0	1	0
OTU1477	3	1	1	4	1	1	2	1	7	1	0	0	0	0	0	0	0	0
OTU1478	0	0	0	0	0	0	0	0	0	0	0	0	0	0	0	0	0	0
OTU1479	0	0	1	0	0	2	1	2	2	0	0	0	0	0	0	0	0	0
OTU1480	0	0	0	0	0	0	0	0	0	0	0	0	0	2	0	0	0	0
OTU1481	0	0	0	0	0	0	0	0	0	0	0	0	0	0	0	0	0	0
OTU1482	0	0	0	0	0	0	0	0	0	0	0	0	0	0	0	0	0	0
OTU1483	2	0	0	2	0	1	0	0	2	0	0	0	0	0	0	0	1	0
OTU1484	8	10	9	21	7	7	39	29	25	4	0	4	0	2	0	9	2	3
OTU1485	2	2	0	0	0	1	2	0	5	0	0	0	0	0	0	4	0	1
OTU1486	0	0	0	0	0	0	0	0	0	0	0	0	0	0	0	0	0	0
OTU1487	0	0	0	0	0	0	0	0	0	0	0	0	0	0	0	0	0	0
OTU1488	0	0	0	0	0	0	0	0	0	0	0	0	0	1	0	0	0	0
OTU1489	0	0	1	3	0	0	2	0	1	0	0	0	0	0	0	0	0	0
OTU1490	0	0	0	0	0	0	0	0	0	0	0	0	0	0	0	0	0	0
OTU1491	0	0	0	0	0	0	0	1	0	0	0	0	0	0	0	0	0	0
OTU1492	0	0	0	0	0	0	0	0	0	0	0	0	0	0	0	0	0	0
OTU1493	0	0	0	0	0	0	0	0	0	0	0	0	0	0	0	0	0	0
OTU1494	0	0	0	1	0	0	0	0	0	0	0	0	0	0	0	0	0	0
OTU1495	0	8	6	6	21	43	0	14	11	0	0	2	0	0	0	7	0	3
OTU1496	2	2	2	14	5	2	1	1	3	1	1	1	0	6	0	1	0	2
OTU1497	0	0	0	0	0	0	0	0	0	0	0	0	0	0	0	0	0	0
OTU1498	0	0	0	0	0	0	0	0	0	0	0	0	0	0	0	0	0	0
OTU1499	0	0	1	0	0	0	0	0	0	0	0	0	0	0	0	0	0	0
OTU1500	0	0	0	0	0	0	0	0	0	0	0	0	0	0	0	1	1	0
OTU1501	1	0	0	0	0	0	0	0	0	0	0	0	0	0	0	0	0	0
OTU1502	0	0	0	0	0	0	0	0	0	1	0	0	0	0	0	1	0	0
OTU1503	0	0	0	0	0	0	0	0	0	0	1	1	0	0	0	0	0	0
OTU1504	0	0	0	0	0	0	0	0	0	0	0	0	0	0	0	0	0	0
OTU1505	1	0	0	0	0	0	0	0	0	0	0	0	0	0	0	0	0	0
OTU1506	0	0	0	0	0	0	0	0	0	0	0	0	0	3	0	0	0	0
OTU1507	0	0	0	0	0	0	0	0	0	0	0	0	0	0	0	0	0	0
OTU1508	0	0	0	0	0	0	0	0	0	0	0	0	0	0	0	0	0	0
OTU1509	0	0	0	0	0	0	0	0	0	0	0	0	0	0	0	0	0	0
OTU1510	0	5	6	0	3	5	0	0	1	0	0	0	1	0	0	4	3	75
OTU1511	0	0	0	0	0	0	0	0	0	0	2	0	0	0	2	0	0	0
OTU1512	2	0	0	0	0	0	0	0	0	0	0	0	0	1	0	0	0	0
OTU1513	0	3	1	0	3	4	0	4	2	0	1	0	4	2	0	2	1	1
OTU1514	0	0	0	0	0	0	0	0	0	0	0	0	0	0	0	0	2	0
OTU1515	0	0	1	0	0	0	0	0	0	0	0	0	0	0	0	0	0	0
OTU1516	0	1	0	2	2	0	0	0	0	0	0	0	0	0	1	0	0	0
OTU1517	0	0	0	0	0	0	0	0	0	0	1	0	0	0	1	0	0	0
OTU1518	0	0	0	0	0	0	0	0	0	0	0	0	0	0	0	0	0	0
OTU1519	0	0	0	0	0	0	0	0	0	0	0	0	0	0	0	0	0	0
OTU1520	1	0	0	0	0	2	0	0	0	0	0	0	0	0	0	0	0	0
OTU1521	0	0	0	0	0	0	0	4	0	0	6	4	32	15	2	9	1	8
OTU1522	0	0	0	0	0	0	0	1	0	0	0	0	0	0	0	0	1	0
OTU1523	2	1	1	0	0	3	1	1	1	0	0	0	0	0	0	0	0	0
OTU1524	0	0	0	0	0	0	0	0	0	0	0	0	0	0	0	0	0	0
OTU1525	1	0	0	0	0	0	0	0	0	0	0	0	0	0	0	0	0	0
OTU1526	0	0	0	0	0	0	0	0	0	0	0	0	0	0	0	0	0	1
OTU1527	0	0	0	2	0	0	0	0	2	0	0	0	1	0	0	1	0	0
OTU1528	0	0	0	0	0	0	0	0	0	0	0	0	0	0	0	0	0	0
OTU1529	0	0	0	0	0	0	0	0	0	0	0	0	0	0	0	0	0	0
OTU1530	0	0	1	0	1	1	0	0	1	0	0	0	0	0	0	0	0	0
OTU1531	0	0	0	0	0	0	0	0	0	0	0	0	0	0	0	0	0	0
OTU1532	0	0	0	0	0	0	1	0	0	0	0	1	0	2	1	0	0	0
OTU1533	0	0	0	0	0	0	0	0	0	0	0	0	0	0	0	0	0	0
OTU1534	0	3	15	0	2	2	3	1	0	28	35	1	125	37	0	39	44	9
OTU1535	0	0	0	0	0	0	0	0	0	0	0	0	0	0	0	0	0	0
OTU1536	0	0	0	0	0	0	1	0	0	0	0	0	0	0	0	0	0	0
OTU1537	2	0	0	0	2	1	0	0	0	0	0	0	0	0	1	0	0	0
OTU1538	0	0	0	0	0	0	0	0	0	0	0	0	0	0	0	0	0	0
OTU1539	0	0	0	0	0	0	0	2	0	0	2	0	0	0	0	0	0	0
OTU1540	0	0	0	1	0	0	1	0	1	0	0	0	0	0	0	0	0	0
OTU1541	0	0	0	0	0	0	0	0	0	0	0	0	0	0	0	0	0	0
OTU1542	10	7	9	3	12	11	4	7	10	0	0	0	1	0	0	0	1	1
OTU1543	0	0	0	0	0	0	0	0	0	0	0	0	0	0	3	0	0	0
OTU1544	0	0	0	0	0	0	0	0	0	0	0	0	0	0	0	0	0	0
OTU1545	0	0	0	0	0	2	0	0	2	0	0	0	0	0	0	0	0	0
OTU1546	0	0	0	0	0	0	0	0	0	0	0	0	0	0	0	0	0	0
OTU1547	0	0	0	0	0	0	0	0	0	0	0	0	0	0	0	0	0	0
OTU1548	0	0	0	0	0	0	0	0	0	0	0	0	0	0	0	0	0	0
OTU1549	45	40	35	44	52	83	127	32	34	0	0	0	0	0	0	0	0	1
OTU1550	0	0	0	0	0	0	0	0	0	0	0	0	0	0	0	0	0	0
OTU1551	1	0	1	0	0	3	0	1	1	0	0	0	4	1	0	0	0	1
OTU1552	0	0	1	0	0	1	2	0	1	0	0	0	1	0	0	1	0	0
OTU1553	0	0	2	0	6	5	0	1	0	0	0	0	0	0	0	0	0	0
OTU1554	2	0	1	1	0	0	1	0	0	0	0	0	0	0	0	0	0	0
OTU1555	3	4	5	6	5	5	5	4	2	1	1	1	1	2	2	0	2	4
OTU1556	0	0	0	0	0	0	0	0	0	0	0	0	0	0	0	1	0	0
OTU1557	8	5	19	7	22	27	4	16	13	0	0	0	1	0	0	10	0	2
OTU1558	0	0	0	0	0	0	0	0	0	0	0	0	0	0	0	0	0	0
OTU1559	0	0	0	2	1	1	0	1	2	0	0	0	1	0	0	1	0	0
OTU1560	0	0	0	0	0	0	0	0	0	0	0	1	0	0	0	0	0	0
OTU1561	13	1	8	8	8	11	9	1	5	1	0	0	0	0	0	0	0	2
OTU1562	1	0	1	0	2	0	0	0	0	0	0	0	0	0	0	0	0	0
OTU1563	0	0	0	0	2	0	0	0	0	0	0	0	0	0	0	0	0	0
OTU1564	0	0	1	0	0	0	0	0	0	0	0	0	0	0	0	0	0	0
OTU1565	0	0	0	0	0	0	0	0	0	0	0	0	0	0	1	0	0	0
OTU1566	0	0	0	0	0	0	0	0	0	0	0	0	0	0	0	0	0	0
OTU1567	0	3	3	4	3	3	1	2	2	3	16	4	11	8	8	3	3	3
OTU1568	0	0	0	0	0	0	0	0	0	0	0	0	0	0	0	0	0	0
OTU1569	0	0	0	0	0	0	0	0	0	0	0	0	0	0	0	0	0	0
OTU1570	0	0	0	0	0	0	0	0	0	0	0	0	0	0	1	0	0	0
OTU1571	0	0	0	0	0	0	0	0	0	0	0	0	0	0	0	0	0	0
OTU1572	0	0	0	0	0	0	0	0	0	0	2	0	0	4	0	1	0	0
OTU1573	0	0	0	0	0	0	0	0	0	0	0	0	0	0	0	0	0	0
OTU1574	0	0	0	0	0	0	0	0	0	0	0	0	0	0	0	0	0	0
OTU1575	0	0	0	0	0	0	0	0	0	0	0	0	0	0	0	0	0	0
OTU1576	0	0	0	0	0	0	0	0	0	0	3	0	2	2	0	1	0	0
OTU1577	6	3	1	7	1	0	0	1	1	0	0	0	0	0	0	0	0	0
OTU1578	0	0	0	0	0	0	0	0	0	0	0	0	0	0	0	0	0	0
OTU1579	0	0	0	0	0	0	0	0	0	0	0	0	0	0	0	0	0	0
OTU1580	0	0	0	1	0	0	1	0	0	0	0	0	0	0	0	0	0	0
OTU1581	0	0	0	0	0	0	0	0	0	0	0	0	0	0	1	0	0	0
OTU1582	0	0	0	0	0	2	0	0	0	0	0	0	0	0	0	0	0	0
OTU1583	1	0	0	0	0	0	0	0	0	0	0	0	0	0	0	0	0	0
OTU1584	0	0	1	21	0	0	0	0	0	0	0	0	0	0	0	0	0	0
OTU1585	0	0	0	0	0	0	0	0	0	0	0	0	0	0	0	0	0	0
OTU1586	0	0	0	0	0	0	0	0	0	0	0	0	0	0	0	0	0	0
OTU1587	0	0	0	0	0	0	0	0	0	0	0	0	1	0	0	0	0	0
OTU1588	2	0	3	9	6	23	8	1	0	13	2	6	20	55	0	3	3	4
OTU1589	0	0	0	0	0	0	0	0	1	0	0	0	0	0	0	0	0	0
OTU1590	0	0	5	4	0	1	0	2	0	0	0	0	0	0	0	0	0	0
OTU1591	0	0	0	0	0	1	0	0	0	0	0	0	0	0	0	0	2	0
OTU1592	0	0	0	0	0	0	0	0	0	0	0	0	0	0	0	0	0	0
OTU1593	0	0	0	0	0	0	0	0	0	0	0	0	3	3	0	3	1	0
OTU1594	0	0	1	0	0	0	0	0	0	0	1	0	0	1	0	0	0	0
OTU1595	0	0	0	2	0	0	1	0	0	0	0	0	0	0	0	0	0	0
OTU1596	0	0	0	0	0	0	0	0	0	0	0	0	0	0	0	0	0	1
OTU1597	0	0	1	0	0	0	0	0	0	0	0	0	0	0	0	0	0	0
OTU1598	2	5	9	13	5	1	13	5	2	32	52	49	147	164	23	56	29	111
OTU1599	0	0	0	0	0	0	0	0	0	0	0	0	0	0	0	1	0	0
OTU1600	0	0	0	0	0	0	0	0	0	0	0	0	0	0	1	0	0	0
OTU1601	0	0	0	0	0	0	0	0	0	0	0	0	0	0	1	0	0	0
OTU1602	0	0	0	0	2	1	0	1	0	0	1	1	0	2	0	0	0	0
OTU1603	0	0	0	0	0	0	0	0	0	0	0	0	0	0	0	1	0	0
OTU1604	0	0	0	0	0	0	0	0	0	0	0	0	10	0	0	0	1	0
OTU1605	0	0	0	0	0	0	0	0	0	0	0	0	7	1	1	1	0	0
OTU1606	1	0	2	1	0	3	3	5	2	0	3	0	3	1	2	0	1	0
OTU1607	0	0	0	0	0	0	0	0	0	0	0	0	0	0	0	0	0	0
OTU1608	1	0	0	0	0	0	1	0	0	0	0	0	0	0	0	0	0	0
OTU1609	0	0	0	0	0	0	0	0	0	0	0	0	0	0	0	0	1	0
OTU1610	2	0	2	2	0	5	2	0	4	0	0	0	0	0	0	0	0	0
OTU1611	0	0	0	0	0	0	0	0	0	0	0	0	0	0	0	0	0	0
OTU1612	0	0	0	0	0	0	0	0	0	0	0	0	0	0	0	0	0	0
OTU1613	0	3	0	0	0	0	3	0	0	0	45	0	1	4	11	1	0	0
OTU1614	0	2	0	0	0	0	0	0	1	0	1	0	1	0	0	0	0	0
OTU1615	0	0	0	1	0	0	0	0	0	0	0	0	0	0	0	0	0	0
OTU1616	0	0	0	0	0	0	0	0	0	0	0	0	0	1	1	0	1	0
OTU1617	0	0	0	0	0	0	0	0	0	0	0	0	1	1	4	0	4	0
OTU1618	0	0	0	0	0	0	0	0	0	0	1	1	0	2	0	0	0	0
OTU1619	0	0	0	0	0	0	0	0	0	1	0	0	0	1	2	1	0	1
OTU1620	0	0	0	0	0	0	0	0	0	0	0	0	0	0	0	0	0	0
OTU1621	0	0	2	6	0	1	0	1	0	1	0	1	1	0	3	2	0	2
OTU1622	0	0	0	0	0	0	0	0	0	1	6	5	0	55	48	9	8	0
OTU1623	0	0	0	0	0	0	0	0	0	0	0	2	0	0	0	0	0	0
OTU1624	0	0	0	0	0	0	1	0	0	0	0	0	0	0	0	0	0	0
OTU1625	0	0	0	0	0	0	0	0	0	0	0	0	0	0	0	0	0	0
OTU1626	4	0	6	4	48	82	11	0	0	29	0	11	5	79	6	2	2	2
OTU1627	0	0	0	0	0	0	0	0	0	0	0	0	0	0	0	0	0	0
OTU1628	0	0	0	0	0	0	0	0	0	0	0	0	3	0	0	0	0	0
OTU1629	0	0	1	0	0	0	0	0	0	2	0	1	1	0	0	28	0	2
OTU1630	0	1	0	0	1	0	0	0	0	0	0	0	0	0	0	0	3	0
OTU1631	0	0	0	0	0	0	0	0	0	0	0	0	0	0	0	0	0	0
OTU1632	0	1	0	0	0	0	0	0	0	0	0	0	0	0	0	0	0	0
OTU1633	0	0	0	0	0	0	0	0	0	0	0	0	0	0	0	0	0	0
OTU1634	0	0	0	0	0	0	0	0	0	0	0	0	0	0	0	0	0	0
OTU1635	0	0	0	0	0	0	0	0	0	0	2	2	1	0	3	0	0	0
OTU1636	0	0	0	0	0	0	0	0	3	0	0	0	2	1	0	0	0	0
OTU1637	2	3	5	3	11	4	1	2	8	8	115	69	19	180	14	28	56	31
OTU1638	0	0	0	3	0	2	0	2	0	0	4	2	9	1	12	3	1	0
OTU1639	0	0	0	0	0	0	0	0	0	0	0	1	0	0	0	0	0	0
OTU1640	0	0	0	0	1	0	0	0	0	0	0	0	0	0	0	0	0	0
OTU1641	0	0	0	0	0	0	0	0	0	0	0	0	0	0	0	1	0	0
OTU1642	5	3	0	0	0	2	3	0	0	0	0	0	0	0	0	0	0	0
OTU1643	0	0	0	0	0	0	0	0	0	0	0	0	19	0	0	0	0	0
OTU1644	0	0	0	0	0	0	0	0	0	0	0	0	0	1	0	0	0	1
OTU1645	0	0	0	0	0	0	0	0	0	0	0	0	0	0	0	0	1	0
OTU1646	0	0	0	0	0	0	0	0	0	0	0	0	0	0	1	0	0	0
OTU1647	0	2	0	0	0	0	0	0	0	0	0	0	0	0	0	0	0	0
OTU1648	0	0	0	0	0	0	0	0	0	0	0	0	0	0	0	0	0	0
OTU1649	0	0	0	0	0	0	0	0	1	0	0	0	0	0	0	0	0	0
OTU1650	0	13	9	4	5	1	24	12	9	16	74	14	9	477	22	71	15	48
OTU1651	0	0	0	0	0	0	0	0	0	0	0	0	0	0	0	0	0	0
OTU1652	0	0	0	0	0	0	0	0	0	0	1	0	0	0	0	0	0	0
OTU1653	1	3	1	4	7	2	0	0	1	9	14	6	11	13	5	6	11	6
OTU1654	0	0	0	0	0	0	0	0	0	0	0	0	0	0	0	0	0	0
OTU1655	0	0	0	0	0	0	0	0	0	0	0	0	0	0	0	0	0	0
OTU1656	0	0	0	0	0	0	0	0	0	0	0	0	0	0	0	0	0	0
OTU1657	0	0	0	1	0	0	0	0	0	0	0	0	0	0	0	0	0	0
OTU1658	0	0	0	0	0	0	1	0	0	0	0	0	0	0	0	0	0	0
OTU1659	0	0	0	0	1	0	0	1	0	0	0	0	0	0	0	0	0	0
OTU1660	0	0	0	0	0	0	0	0	0	0	0	0	0	0	0	0	0	0
OTU1661	0	0	0	0	0	0	0	0	0	0	0	3	0	0	0	0	0	0
OTU1662	0	0	0	0	0	0	0	0	0	0	0	0	0	0	0	0	0	0
OTU1663	0	0	0	0	0	0	1	0	0	0	0	0	0	0	0	0	0	2
OTU1664	0	0	0	0	0	0	0	0	2	0	0	0	0	0	0	0	0	0
OTU1665	0	0	0	0	1	0	0	0	0	0	0	0	0	0	0	0	0	0
OTU1666	0	0	0	0	0	0	0	0	0	0	0	0	0	0	0	0	0	0
OTU1667	0	0	0	0	0	0	0	0	0	1	0	0	0	0	0	0	0	0
OTU1668	0	1	3	2	0	1	4	4	56	0	1	2	13	1	3	1	0	0
OTU1669	0	0	0	0	0	0	0	0	0	0	0	0	15	14	0	0	0	0
OTU1670	0	0	0	0	0	0	0	0	0	1	0	2	0	0	14	2	0	0
OTU1671	0	0	0	0	0	1	0	0	0	0	6	0	0	0	5	0	0	0
OTU1672	0	0	0	0	0	0	0	0	0	0	0	0	6	0	0	1	0	0
OTU1673	0	0	0	0	0	0	0	0	0	0	0	0	0	0	0	0	0	0
OTU1674	3	0	0	2	0	1	3	0	2	1	1	0	2	0	0	4	0	0
OTU1675	0	0	0	0	0	0	0	0	0	0	0	0	0	0	0	0	0	0
OTU1676	0	0	0	0	0	0	0	0	0	0	0	0	0	0	0	0	0	0
OTU1677	0	0	0	1	0	0	0	0	0	0	0	0	0	0	0	0	0	0
OTU1678	0	0	0	0	0	0	0	0	0	0	0	0	0	0	0	0	0	0
OTU1679	0	0	0	0	0	1	0	0	0	0	0	0	0	0	0	0	0	0
OTU1680	0	0	0	0	0	0	0	0	0	0	0	0	0	0	0	0	0	0
OTU1681	1	1	1	1	2	1	1	0	2	0	0	0	40	0	0	0	0	2
OTU1682	0	0	0	0	0	0	0	0	0	0	0	0	0	0	0	0	0	0
OTU1683	0	110	51	0	3	0	228	30	2	7	202	30	99	461	122	28	122	249
OTU1684	1	0	0	2	0	2	1	2	3	0	0	0	0	0	0	0	0	0
OTU1685	0	0	0	0	0	0	0	0	0	0	0	0	0	1	0	0	0	0
OTU1686	1	0	0	0	0	0	0	0	0	0	0	0	0	0	0	0	0	0
OTU1687	0	0	0	0	0	2	0	0	2	0	0	0	0	0	0	0	0	0
OTU1688	0	0	0	5	0	0	0	0	0	0	0	0	0	0	0	0	0	0
OTU1689	0	0	0	0	0	0	0	0	0	0	0	0	0	0	0	0	0	0
OTU1690	1	0	0	0	0	2	3	0	0	0	0	0	0	0	0	0	0	0
OTU1691	0	0	0	0	0	0	0	0	0	0	0	0	0	0	0	0	0	0
OTU1692	0	0	0	0	0	1	1	0	2	0	0	0	0	0	0	0	0	0
OTU1693	0	0	0	0	0	0	0	0	0	0	0	0	0	0	0	0	0	0
OTU1694	0	0	0	0	0	0	0	0	0	1	0	0	0	0	0	0	0	0
OTU1695	0	0	0	1	0	0	0	0	0	0	0	0	0	0	0	0	0	0
OTU1696	0	0	0	0	0	0	0	0	0	0	0	0	0	0	0	0	0	0
OTU1697	0	0	0	0	0	0	0	0	0	0	0	0	3	0	0	0	1	0
OTU1698	0	0	0	0	2	0	2	0	2	0	0	0	0	0	0	0	0	0
OTU1699	0	0	0	0	0	0	0	0	0	0	0	0	0	0	0	0	0	0
OTU1700	0	0	0	0	0	0	0	0	0	0	0	0	0	0	0	0	0	0
OTU1701	1	1	0	0	0	0	3	1	0	0	2	0	1	0	0	0	0	0
OTU1702	0	0	0	0	0	0	0	1	0	0	0	0	0	0	0	0	0	0
OTU1703	1	1	0	1	3	2	3	1	3	0	0	0	0	0	0	0	0	0
OTU1704	0	0	0	1	0	0	1	0	0	0	0	1	0	0	0	0	0	0
OTU1705	0	0	0	0	0	0	0	0	0	0	0	0	0	0	1	0	0	0
OTU1706	1	0	0	2	0	0	0	0	1	0	0	0	0	0	0	0	0	0
OTU1707	0	0	0	0	0	0	0	0	0	0	0	0	0	0	0	0	0	7
OTU1708	34	16	13	56	20	22	12	7	28	4	3	0	2	0	5	4	7	5
OTU1709	0	0	0	0	0	0	0	0	0	0	0	0	0	0	0	0	0	0
OTU1710	0	0	0	0	0	0	0	0	0	0	0	0	0	0	0	0	0	0
OTU1711	0	0	0	0	0	0	0	0	0	0	0	0	0	0	0	0	0	1
OTU1712	0	0	0	0	0	1	0	0	0	0	0	0	0	0	0	0	0	0
OTU1713	0	0	0	0	0	0	0	0	0	0	0	0	0	0	0	0	0	0
OTU1714	0	0	0	1	0	0	0	0	0	0	0	0	0	0	0	0	0	0
OTU1715	9	1	2	13	1	3	10	6	2	0	1	0	0	0	0	0	0	1
OTU1716	1	0	0	2	2	0	0	1	1	0	0	0	0	0	0	0	0	0
OTU1717	0	0	0	0	0	0	0	0	0	0	0	1	1	0	1	0	0	0
OTU1718	0	2	0	0	0	0	0	0	0	0	0	0	1	0	3	0	1	1
OTU1719	0	0	0	0	0	0	0	0	0	0	0	0	1	0	0	0	0	0
OTU1720	0	0	0	0	0	0	0	0	0	0	0	0	0	0	0	0	1	0
OTU1721	4	0	2	1	1	3	1	1	4	0	0	0	0	0	0	0	0	0
OTU1722	0	0	0	0	0	0	0	0	0	0	0	20	1	0	16	0	1	0
OTU1723	1	0	1	0	1	0	0	0	0	0	0	0	0	0	1	0	0	0
OTU1724	0	0	0	0	0	0	0	0	0	0	0	0	0	0	0	0	0	0
OTU1725	0	0	0	0	0	0	0	0	0	1	0	5	5	3	3	1	2	0
OTU1726	0	1	6	0	0	2	0	1	0	0	0	0	0	0	0	0	1	0
OTU1727	0	0	0	0	0	0	0	0	0	0	0	0	0	0	0	0	0	0
OTU1728	0	0	0	0	0	0	0	0	0	0	5	0	2	1	0	3	3	0
OTU1729	1	0	0	0	0	0	0	0	0	0	0	0	0	0	0	0	0	0
OTU1730	0	0	0	0	0	0	0	0	0	0	0	0	0	0	0	0	0	0
OTU1731	0	0	0	0	0	1	1	0	0	0	0	0	1	0	0	0	0	0
OTU1732	0	0	0	0	0	0	0	0	0	0	0	0	0	0	0	0	0	0
OTU1733	1	0	0	0	0	0	0	0	0	1	0	0	1	3	0	2	1	0
OTU1734	1	3	3	0	2	0	2	0	1	0	0	0	0	0	0	0	0	0
OTU1735	0	0	0	0	0	0	0	0	1	0	0	0	0	0	0	0	0	0
OTU1736	0	0	0	0	0	0	0	0	0	0	0	0	0	0	0	0	0	0
OTU1737	0	0	0	0	0	0	0	0	0	0	0	0	0	0	0	0	0	0
OTU1738	0	0	0	0	0	0	0	0	0	0	0	1	0	0	0	0	0	0
OTU1739	0	0	0	0	0	0	0	0	0	0	0	0	0	0	0	0	0	0
OTU1740	0	0	0	0	0	0	0	0	0	0	0	0	0	0	0	0	0	0
OTU1741	0	0	0	0	0	0	0	2	0	0	0	0	0	0	0	0	0	0
OTU1742	1	1	0	0	1	0	2	2	5	0	1	0	0	1	0	0	0	0
OTU1743	0	0	0	1	0	0	0	0	0	0	0	0	0	0	0	0	0	0
OTU1744	0	1	0	0	0	0	0	0	0	0	0	0	0	0	0	0	0	0
OTU1745	0	0	0	0	0	0	0	0	0	0	0	0	0	0	0	0	0	0
OTU1746	0	0	0	1	0	0	0	0	0	0	0	0	0	0	0	0	0	0
OTU1747	0	0	0	0	0	0	0	0	0	0	0	0	0	0	1	0	0	0
OTU1748	4	1	4	10	3	1	2	4	3	2	3	3	10	17	10	1	0	2
OTU1749	0	0	0	0	0	0	0	0	0	0	0	1	0	0	0	3	1	0
OTU1750	0	0	0	1	0	1	3	0	1	0	0	0	0	0	0	0	0	0
OTU1751	0	0	0	0	0	0	0	0	0	0	0	0	0	0	0	1	0	0
OTU1752	0	0	2	0	0	1	1	1	3	0	0	0	0	0	0	0	0	0
OTU1753	0	0	0	0	0	0	0	0	0	0	0	0	0	0	0	0	0	0
OTU1754	0	0	0	0	0	0	1	0	1	0	0	1	1	0	1	1	0	0
OTU1755	0	0	0	0	2	1	0	0	0	0	0	0	0	0	0	0	0	0
OTU1756	0	0	0	0	0	0	0	1	0	0	0	0	0	0	0	0	0	0
OTU1757	0	0	0	0	0	0	0	0	0	0	0	0	0	0	0	0	0	0
OTU1758	0	0	0	0	0	0	0	0	0	0	0	1	0	0	0	0	0	0
OTU1759	0	0	0	0	0	0	1	0	0	0	0	0	0	0	0	0	0	0
OTU1760	0	4	1	1	4	1	1	0	2	0	0	0	0	0	0	0	0	0
OTU1761	0	0	0	0	0	0	0	0	0	0	0	0	0	0	0	0	0	2
OTU1762	0	1	0	0	0	0	0	0	0	0	0	0	0	0	0	0	0	0
OTU1763	0	0	0	0	0	0	0	0	0	0	0	0	0	0	1	0	0	0
OTU1764	0	0	0	0	0	1	2	0	0	0	0	0	0	0	0	0	0	0
OTU1765	1	0	1	1	0	0	0	1	0	0	4	1	4	5	2	1	2	1
OTU1766	0	0	2	0	0	1	0	1	0	1	3	1	6	4	0	4	5	2
OTU1767	0	0	0	0	0	0	0	0	1	0	0	0	0	0	0	0	0	0
OTU1768	1	0	2	0	0	0	0	1	0	0	0	0	0	0	0	0	0	0
OTU1769	0	1	0	0	0	0	0	0	0	0	0	0	0	0	0	0	0	0
OTU1770	0	0	0	0	0	0	0	0	0	0	0	0	0	0	0	0	0	0
OTU1771	0	0	0	0	0	0	0	0	0	0	0	0	0	0	0	0	0	0
OTU1772	0	0	0	0	0	0	0	0	1	0	0	0	0	0	0	0	0	0
OTU1773	0	0	0	0	0	0	0	0	0	0	0	0	0	0	0	0	1	0
OTU1774	0	0	0	0	0	0	0	2	0	0	0	0	0	0	0	0	0	0
OTU1775	0	0	0	0	0	0	0	1	0	0	0	0	0	0	0	0	0	0
OTU1776	0	0	0	0	0	0	0	0	0	2	2	0	0	1	3	1	4	0
OTU1777	1	0	0	0	0	0	0	0	0	0	0	0	0	0	0	0	0	0
OTU1778	0	0	0	0	0	0	0	0	0	0	0	0	0	1	1	0	0	0
OTU1779	0	0	4	1	0	3	0	1	0	0	0	0	0	0	0	0	0	0
OTU1780	0	0	0	0	0	0	0	0	0	0	0	0	0	1	0	0	0	0
OTU1781	0	1	1	2	1	0	0	0	2	0	0	0	0	0	0	0	0	0
OTU1782	0	0	1	0	0	0	0	0	0	0	0	0	0	0	0	0	0	0
OTU1783	0	0	0	0	0	0	0	0	0	20	16	2	18	82	4	11	4	1
OTU1784	0	0	0	0	0	0	0	0	0	1	1	0	1	0	0	18	2	3
OTU1785	1	6	33	9	10	18	27	13	6	2	9	0	26	12	14	7	2	17
OTU1786	0	0	0	0	0	0	0	0	0	0	0	0	0	0	0	0	0	0
OTU1787	0	0	0	0	0	0	0	0	0	0	0	0	0	0	0	0	1	0
OTU1788	0	0	0	0	0	0	0	0	0	0	0	0	0	0	0	1	0	0
OTU1789	2	15	15	10	11	9	9	11	4	37	406	57	22	130	31	20	34	11
OTU1790	0	0	0	0	0	0	0	0	0	0	0	0	0	0	0	0	0	0
OTU1791	1	0	0	0	0	0	0	0	1	0	0	0	0	0	0	0	0	0
OTU1792	0	0	0	1	0	0	0	0	0	0	0	0	0	0	0	0	0	0
OTU1793	0	0	0	1	0	0	0	0	3	0	0	0	0	0	0	0	0	0
OTU1794	3	0	2	4	0	2	0	0	1	0	1	0	0	0	0	0	2	1
OTU1795	0	0	0	0	0	0	0	0	1	0	0	0	0	0	0	0	0	0
OTU1796	0	0	0	0	0	0	0	0	0	0	0	0	0	0	0	0	0	0
OTU1797	0	0	0	0	0	0	0	0	0	0	0	0	0	0	0	0	0	0
OTU1798	0	0	0	0	0	0	0	0	0	0	0	0	0	2	0	0	0	0
OTU1799	0	0	0	0	0	0	0	0	0	3	5	0	10	6	0	1	5	0
OTU1800	0	0	0	0	0	0	0	0	0	0	0	0	0	0	0	0	0	0
OTU1801	0	0	0	0	0	0	0	0	0	0	1	0	0	0	0	0	0	0
OTU1802	0	0	0	0	0	0	0	0	0	1	0	1	0	0	0	0	0	0
OTU1803	0	0	0	0	0	0	0	0	0	0	0	0	0	0	0	0	0	0
OTU1804	0	0	0	0	0	0	0	0	0	0	0	0	0	0	0	0	0	0
OTU1805	0	0	0	0	0	0	0	0	0	0	0	0	0	1	0	0	0	0
OTU1806	0	0	0	0	0	0	0	0	0	0	0	0	0	0	0	0	0	0
OTU1807	0	0	0	0	0	0	0	0	0	0	0	0	0	0	0	0	0	0
OTU1808	0	3	6	2	5	7	2	4	2	2	2	3	4	2	2	6	1	2
OTU1809	0	0	0	0	0	0	0	0	0	0	0	0	0	0	0	0	0	0
OTU1810	0	0	0	0	0	1	0	0	0	0	0	0	0	0	0	0	0	0
OTU1811	0	0	0	0	0	0	1	0	0	0	0	0	0	0	1	0	0	0
OTU1812	4	0	0	0	0	0	2	0	0	0	0	0	0	0	0	0	0	0
OTU1813	0	0	0	0	0	0	0	0	0	0	0	0	3	0	0	0	0	0
OTU1814	0	0	0	0	0	0	0	1	0	0	1	0	0	0	0	0	2	0
OTU1815	0	0	0	0	0	0	0	0	0	0	0	0	0	0	0	0	0	0
OTU1816	0	0	0	0	0	0	0	0	0	0	0	0	0	0	0	0	0	0
OTU1817	1	4	2	3	1	2	1	2	0	0	0	0	0	0	0	0	0	0
OTU1818	1	0	0	0	0	0	0	0	0	0	0	0	0	0	0	0	0	0
OTU1819	1	0	0	0	0	0	0	0	0	0	0	0	0	0	0	0	0	0
OTU1820	3	0	2	2	0	0	0	0	2	0	0	0	1	0	0	0	0	0
OTU1821	0	0	0	0	0	0	0	0	0	0	0	0	0	5	0	0	0	0
OTU1822	2	0	0	0	0	0	1	0	0	0	0	0	0	0	0	0	0	0
OTU1823	8	23	18	5	15	19	18	13	12	0	0	0	0	0	0	0	0	0
OTU1824	0	0	0	0	0	0	0	0	0	0	0	0	0	0	0	0	0	0
OTU1825	1	0	0	0	0	0	0	0	0	0	0	0	0	1	0	0	0	0
OTU1826	0	0	0	0	0	0	0	0	0	0	0	0	0	0	0	0	0	0
OTU1827	0	0	0	1	0	0	0	0	0	0	0	0	0	0	0	0	0	0
OTU1828	0	0	0	0	0	0	2	0	0	0	0	1	0	0	0	0	0	0
OTU1829	0	0	0	0	0	0	0	0	0	0	0	0	1	0	0	0	0	1
OTU1830	0	0	0	1	0	1	0	0	0	0	0	0	0	0	0	1	0	0
OTU1831	0	0	0	1	0	0	0	0	0	0	0	0	0	0	0	0	0	0
OTU1832	0	0	0	0	0	0	0	0	0	0	0	0	0	0	0	0	0	0
OTU1833	0	0	1	0	0	0	0	0	0	0	0	0	0	0	0	0	0	0
OTU1834	0	0	0	0	0	0	0	0	0	0	0	0	0	0	0	1	0	0
OTU1835	50	18	41	75	18	25	54	33	44	0	9	5	14	5	3	17	6	7
OTU1836	1	0	0	0	0	0	0	0	0	0	0	0	0	0	0	0	0	0
OTU1837	0	0	0	0	0	0	0	0	0	0	0	0	0	0	0	0	0	0
OTU1838	0	0	0	0	1	0	0	0	0	0	0	0	0	0	0	0	0	0
OTU1839	0	0	0	0	0	0	0	0	0	0	0	0	0	0	0	0	0	0
OTU1840	0	0	0	0	0	0	0	0	0	0	0	0	0	0	0	0	0	0
OTU1841	3	0	2	1	0	0	0	0	2	0	0	0	1	1	1	0	0	0
OTU1842	0	0	0	0	0	0	0	0	0	0	0	0	0	0	0	0	0	0
OTU1843	0	0	1	0	0	0	2	2	0	0	0	0	0	0	0	0	0	0
OTU1844	0	0	8	1	0	0	1	2	0	0	0	0	0	0	0	0	0	0
OTU1845	1	0	0	1	0	0	3	0	0	3	0	2	0	1	2	2	0	0
OTU1846	0	0	0	0	0	0	0	0	0	0	0	1	0	0	0	0	0	0
OTU1847	0	0	0	0	1	0	0	0	0	0	0	0	0	0	0	0	0	0
OTU1848	2	0	5	1	0	0	0	1	1	0	0	0	0	0	0	0	3	0
OTU1849	2	2	2	6	2	0	2	2	1	0	3	0	0	0	0	0	0	0
OTU1850	5	0	0	0	0	1	0	0	1	0	0	0	0	0	0	0	0	0
OTU1851	0	0	1	0	0	2	0	0	0	0	0	0	0	0	0	0	3	0
OTU1852	0	0	0	0	0	0	0	0	0	0	0	0	0	0	0	1	0	0
OTU1853	3	2	2	1	0	2	5	2	3	0	0	0	1	2	0	0	0	0
OTU1854	0	0	0	0	0	0	0	0	0	0	0	0	0	0	0	0	0	0
OTU1855	0	0	0	0	0	0	1	0	0	0	0	0	0	0	0	1	0	0
OTU1856	0	0	0	0	0	0	0	0	0	0	0	0	0	0	0	0	0	0
OTU1857	0	0	0	0	0	0	0	0	0	0	0	0	1	0	0	0	0	0
OTU1858	0	0	0	0	0	0	0	0	0	2	0	1	0	1	0	1	0	0
OTU1859	4	4	0	1	14	7	5	3	5	7	0	1	1	1	0	2	0	1
OTU1860	0	1	1	0	0	0	1	0	1	0	0	0	0	0	0	0	0	0
OTU1861	0	0	0	0	0	0	0	1	0	0	0	0	1	1	0	0	0	0
OTU1862	0	0	0	0	0	0	0	0	0	0	0	0	0	0	0	4	0	0
OTU1863	9	12	20	10	14	13	16	8	36	0	2	1	1	0	0	4	3	0
OTU1864	0	0	0	1	0	0	0	0	0	0	0	0	0	1	1	2	0	4
OTU1865	0	4	2	4	6	0	1	4	0	3	2	2	2	3	3	0	5	0
OTU1866	0	0	0	0	0	0	2	0	0	0	0	0	0	0	0	0	0	0
OTU1867	0	0	0	0	1	0	0	0	0	0	0	0	1	0	0	1	0	0
OTU1868	0	0	1	0	0	0	0	0	0	0	0	0	0	0	0	0	0	0
OTU1869	0	0	4	2	0	0	5	2	4	0	4	2	3	2	0	7	0	0
OTU1870	0	0	0	0	0	0	0	0	0	0	0	0	0	0	0	0	0	0
OTU1871	0	0	0	0	0	0	0	0	0	0	0	0	0	0	0	0	0	1
OTU1872	0	0	0	0	0	0	0	0	0	0	0	0	0	0	0	0	0	0
OTU1873	0	0	0	0	0	0	0	0	0	2	0	0	0	0	0	0	0	0
OTU1874	1	0	0	0	0	0	0	0	0	0	0	0	0	0	0	0	0	0
OTU1875	0	0	0	0	0	0	0	0	0	0	0	0	0	0	0	0	0	0
OTU1876	0	1	0	0	0	0	0	0	2	0	0	0	2	0	0	1	0	8
OTU1877	0	0	0	0	0	0	0	0	0	0	0	0	0	0	0	0	0	0
OTU1878	0	0	0	0	0	0	0	0	0	0	2	0	0	0	4	0	1	0
OTU1879	0	0	0	0	6	8	0	0	0	0	0	0	0	0	0	0	0	0
OTU1880	0	0	0	0	0	0	0	0	0	0	0	0	0	0	0	0	0	0
OTU1881	13	10	6	35	3	6	19	13	15	12	12	10	18	2	14	11	6	3
OTU1882	0	0	1	0	0	0	0	0	0	0	0	0	0	0	0	0	0	0
OTU1883	0	0	0	0	0	0	0	0	0	0	0	0	0	0	0	0	0	0
OTU1884	0	0	0	0	0	0	0	0	0	0	0	0	1	0	0	0	0	0
OTU1885	0	0	0	0	0	0	0	0	0	0	0	0	0	3	0	1	0	0
OTU1886	6	12	16	38	13	9	33	15	13	0	3	0	3	0	0	5	0	3
OTU1887	0	0	1	0	1	3	0	1	0	0	0	0	0	0	0	0	0	0
OTU1888	0	0	0	0	0	0	0	0	0	1	0	0	0	0	0	0	0	0
OTU1889	0	0	0	1	0	0	0	0	0	0	0	0	0	0	0	0	0	0
OTU1890	0	1	0	0	0	0	0	0	0	0	0	0	0	0	0	0	0	0
OTU1891	0	0	0	0	0	0	0	0	0	0	0	0	0	0	0	0	0	0
OTU1892	0	0	0	0	0	0	0	0	0	0	0	0	0	0	0	0	0	0
OTU1893	0	0	0	0	0	0	0	0	0	0	0	0	0	0	0	0	0	0
OTU1894	0	0	0	0	0	0	0	0	0	0	0	0	0	0	1	1	0	0
OTU1895	2	3	2	3	4	0	1	3	0	2	15	10	14	108	35	24	8	14
OTU1896	0	0	0	0	0	0	0	0	1	0	0	0	1	0	0	2	2	10
OTU1897	0	0	0	0	0	0	2	0	0	0	0	0	0	0	0	0	0	0
OTU1898	0	0	0	0	0	0	0	0	0	0	0	0	0	0	0	0	0	0
OTU1899	0	0	0	0	0	0	0	0	0	0	0	0	0	0	0	0	0	0
OTU1900	0	0	0	0	0	0	0	0	0	0	0	0	0	0	0	0	0	0
OTU1901	0	0	3	0	0	0	1	0	1	0	0	0	0	0	0	0	0	0
OTU1902	0	0	0	0	0	0	0	0	0	0	0	0	0	0	0	1	0	0
OTU1903	1	1	0	0	0	0	0	0	0	0	0	0	0	0	0	0	0	0
OTU1904	0	0	3	0	8	9	0	0	2	1	0	2	1	0	0	0	10	36
OTU1905	0	0	0	0	0	0	0	0	0	0	0	0	0	0	0	0	0	0
OTU1906	0	0	0	1	0	0	0	0	0	0	0	0	0	0	0	0	0	0
OTU1907	0	0	7	0	3	0	0	0	0	0	5	24	3	0	0	9	9	3
OTU1908	0	0	0	0	0	0	0	0	0	0	0	0	0	0	0	0	0	0
OTU1909	0	1	0	0	0	0	0	0	1	0	0	0	0	0	0	0	0	0
OTU1910	0	0	0	0	0	0	0	0	0	0	0	0	0	0	0	0	0	0
OTU1911	0	0	0	0	0	0	0	0	0	0	0	0	0	0	0	0	0	0
OTU1912	0	0	0	0	0	0	0	0	0	0	0	0	0	0	0	0	0	0
OTU1913	16	1	2	6	4	2	7	2	10	0	5	4	6	3	3	11	3	2
OTU1914	1	1	0	1	2	0	1	5	8	2	1	0	3	1	2	3	0	0
OTU1915	0	0	0	0	0	0	0	0	0	0	0	0	0	0	0	0	0	0
OTU1916	0	0	0	0	0	0	0	0	0	4	0	0	0	0	0	3	0	0
OTU1917	0	0	0	0	0	0	0	0	0	0	0	0	2	0	0	0	0	0
OTU1918	0	0	0	0	0	1	0	0	0	0	0	0	0	0	0	0	0	0
OTU1919	0	0	0	2	0	0	0	0	0	0	0	0	0	0	0	0	0	0
OTU1920	0	0	3	0	0	2	0	0	0	0	0	0	0	0	0	2	0	0
OTU1921	0	2	1	0	0	3	0	1	3	0	0	0	1	0	0	2	0	0
OTU1922	0	0	0	0	0	0	0	0	0	0	0	0	0	0	0	0	0	0
OTU1923	0	0	0	0	0	0	0	0	0	0	0	0	0	0	0	0	0	0
OTU1924	0	0	0	0	0	0	0	0	0	0	0	0	0	1	0	0	0	0
OTU1925	0	0	0	0	0	0	0	0	0	0	0	0	0	0	0	0	0	0
OTU1926	0	0	0	0	0	0	0	0	0	0	0	0	0	1	0	0	0	0
OTU1927	0	0	0	0	0	0	0	0	0	0	0	0	0	0	0	0	0	0
OTU1928	0	0	0	0	0	0	0	0	0	0	0	0	0	0	0	0	0	0
OTU1929	0	0	0	0	0	0	0	0	0	0	0	1	0	0	0	0	0	0
OTU1930	0	0	0	0	0	0	0	0	0	0	0	0	0	0	0	0	0	0
OTU1931	1	0	0	0	0	0	0	0	0	0	0	0	0	0	0	0	0	0
OTU1932	0	0	0	1	0	0	0	0	0	0	0	0	0	0	0	0	0	0
OTU1933	10	30	12	8	63	28	17	19	26	4	1	1	5	0	1	23	4	1
OTU1934	0	0	0	0	0	0	0	0	0	0	0	0	0	0	0	0	0	0
OTU1935	0	0	0	0	0	0	0	0	0	0	0	0	1	0	0	0	0	0
OTU1936	0	0	0	0	0	0	0	0	0	0	0	0	0	0	0	0	0	0
OTU1937	0	0	0	0	0	0	1	0	0	0	3	0	1	12	36	0	2	1
OTU1938	0	0	1	0	0	0	0	0	0	0	0	0	0	0	0	0	0	0
OTU1939	0	0	0	0	0	0	0	0	0	0	0	0	0	0	0	0	0	0
OTU1940	0	3	1	0	1	0	0	3	0	4	5	3	3	2	0	3	1	1
OTU1941	1	0	0	0	0	1	0	0	0	0	0	0	0	0	0	0	0	0
OTU1942	0	0	0	0	0	0	0	0	0	0	0	0	0	0	0	0	0	0
OTU1943	0	0	0	0	0	0	0	0	0	0	0	0	1	0	0	0	0	0
OTU1944	0	0	0	0	0	0	0	0	0	0	0	0	0	0	0	0	0	0
OTU1945	0	0	3	0	0	1	3	2	0	2	121	11	30	266	71	92	35	3
OTU1946	0	4	21	1	3	1	6	1	0	2	1	1	32	2	2	1	0	1
OTU1947	1	0	4	4	0	0	3	0	1	0	0	0	0	0	0	0	1	1
OTU1948	0	0	0	0	0	0	0	0	0	0	0	0	0	0	0	0	0	0
OTU1949	0	1	2	0	1	0	1	2	3	2	1	0	8	0	0	6	0	0
OTU1950	0	0	0	0	0	0	0	0	0	0	0	3	0	0	0	0	0	0
OTU1951	0	0	0	0	2	2	0	1	0	2	0	1	3	1	0	3	0	1
OTU1952	0	0	0	0	0	0	0	0	0	0	0	0	0	0	0	1	0	0
OTU1953	1	7	6	2	10	7	1	5	6	0	1	1	2	0	1	2	1	0
OTU1954	0	0	0	0	0	0	0	0	0	0	0	0	1	0	0	0	0	0
OTU1955	0	0	0	0	0	0	0	0	0	0	0	0	6	1	0	0	0	2
OTU1956	0	0	0	0	0	0	0	0	0	0	0	0	1	0	0	0	0	0
OTU1957	0	0	1	0	0	0	0	0	0	0	0	0	0	0	0	0	0	0
OTU1958	1	0	4	4	2	1	5	0	0	14	17	12	0	7	41	27	7	11
OTU1959	0	0	0	0	0	0	0	0	0	0	0	0	0	0	0	0	0	0
OTU1960	0	0	0	0	0	0	0	0	0	0	0	0	294	15	5	1	2	0
OTU1961	0	0	0	0	1	0	0	0	0	0	0	0	0	0	0	0	0	0
OTU1962	0	0	0	0	0	0	0	0	0	0	0	0	1	0	0	0	0	0
OTU1963	0	0	0	0	0	0	0	0	0	0	0	0	0	0	0	0	0	0
OTU1964	0	0	0	0	0	0	0	0	0	0	0	0	0	0	0	0	0	0
OTU1965	0	0	0	0	1	1	0	0	0	0	0	0	0	0	0	0	0	0
OTU1966	0	0	3	0	0	0	0	0	0	0	0	0	0	0	0	0	0	0
OTU1967	0	0	0	0	0	0	0	0	0	0	0	0	1	0	0	0	0	0
OTU1968	4	3	0	0	0	0	0	0	1	0	0	0	2	0	0	1	0	4
OTU1969	0	0	0	0	0	0	2	0	0	2	9	3	2	3	21	7	15	6
OTU1970	0	0	14	320	0	0	0	23	841	0	0	0	45	0	0	0	3	0
OTU1971	0	0	0	0	0	0	0	0	0	0	0	0	0	2	0	0	0	0
OTU1972	0	0	0	0	0	0	0	0	0	0	0	0	0	0	0	0	0	0
OTU1973	1	0	0	0	0	3	1	0	1	0	0	0	0	0	0	0	0	0
OTU1974	0	0	0	0	0	0	0	0	0	0	0	0	0	0	0	0	0	0
OTU1975	1	0	1	0	1	0	0	0	0	0	0	0	0	0	0	0	0	0
OTU1976	0	0	0	0	0	0	0	0	0	0	0	0	0	0	0	0	0	1
OTU1977	0	0	1	0	1	0	1	1	0	0	0	0	0	2	0	0	0	0
OTU1978	0	1	0	0	0	0	0	0	0	0	0	0	0	0	0	0	0	0
OTU1979	0	0	0	0	1	0	0	0	0	0	0	0	0	0	0	0	0	0
OTU1980	0	0	2	0	0	0	1	0	0	1	2	0	6	0	4	1	0	0
OTU1981	0	0	0	0	0	3	0	0	0	0	0	0	0	0	0	0	0	0
OTU1982	0	0	0	1	0	0	0	0	0	0	0	0	0	0	0	0	0	0
OTU1983	0	1	1	2	1	1	0	2	0	0	0	0	0	0	0	0	0	0
OTU1984	9	8	2	7	5	9	4	4	11	1	0	0	1	2	0	5	0	4
OTU1985	0	0	0	0	0	0	0	0	0	0	0	0	0	0	0	0	0	0
OTU1986	0	0	1	0	1	0	0	0	0	0	0	0	0	0	0	0	0	0
OTU1987	0	0	0	0	0	1	0	0	0	0	0	0	0	0	0	0	0	0
OTU1988	0	0	0	0	0	0	0	0	0	0	0	0	0	0	0	1	0	0
OTU1989	0	0	0	0	0	0	0	0	0	0	0	0	0	0	0	0	0	0
OTU1990	0	0	0	0	0	0	0	0	0	0	0	0	0	0	0	0	0	0
OTU1991	0	0	0	0	0	0	0	2	0	0	0	0	0	0	0	0	0	0
OTU1992	3	3	8	5	15	10	7	7	2	0	0	1	0	0	1	0	2	1
OTU1993	0	0	1	0	0	0	0	0	0	0	3	1	0	1	2	0	1	0
OTU1994	2	0	0	1	3	1	1	0	0	10	15	17	64	41	119	18	14	108
OTU1995	0	0	0	0	0	1	0	0	0	0	0	0	0	0	0	0	0	0
[truncated: 3,301 more rows]
