# Supplementary material for: The effect of circular soil biosolarization treatment on the physiology, metabolomics, and microbiome of tomato plants under certain abiotic stresses
Source: Front Plant Sci. 2022 Nov 8;13:1009956. doi: 10.3389/fpls.2022.1009956 (PMC9679285; doi:10.3389/fpls.2022.1009956)
Supplement: Supplementary file 1 [file DataSheet_1.zip › supp. tables&figures fpls/Supp. Tab. IV.xlsx]

## Sheet: Supp. Tab. IV
Supp. Tab. IV. Microbial Taxonomic Table. Full taxonomy of each OTU presented in Supp. Tab. III is shown.
	Kingdom	Phylum	Class	Order	Family	Genus	Species
OTU1	Bacteria	Actinobacteria	MB-A2-108	0319-7L14	NA	NA	NA
OTU2	Bacteria	Proteobacteria	Alphaproteobacteria	Rhizobiales	Hyphomicrobiaceae	Rhodoplanes	NA
OTU3	Bacteria	Firmicutes	Bacilli	Bacillales	Paenibacillaceae	Paenibacillus	NA
OTU4	Bacteria	Proteobacteria	Betaproteobacteria	Burkholderiales	Comamonadaceae	Rubrivivax	NA
OTU5	Bacteria	Firmicutes	Clostridia	Clostridiales	Veillonellaceae	Sporomusa	NA
OTU6	Bacteria	Proteobacteria	Gammaproteobacteria	Xanthomonadales	Sinobacteraceae	NA	NA
OTU7	Bacteria	Elusimicrobia	Elusimicrobia	IIb	NA	NA	NA
OTU8	Bacteria	Proteobacteria	Deltaproteobacteria	Desulfuromonadales	Geobacteraceae	Geobacter	NA
OTU9	Bacteria	Acidobacteria	Acidobacteria-6	iii1-15	mb2424	NA	NA
OTU10	Bacteria	Proteobacteria	Deltaproteobacteria	Bdellovibrionales	Bacteriovoracaceae	NA	NA
OTU11	Bacteria	Proteobacteria	Alphaproteobacteria	Sphingomonadales	Sphingomonadaceae	NA	NA
OTU12	Bacteria	Bacteroidetes	Sphingobacteriia	Sphingobacteriales	NA	NA	NA
OTU13	Bacteria	Firmicutes	Bacilli	Bacillales	Paenibacillaceae	Paenibacillus	NA
OTU14	Bacteria	Actinobacteria	Thermoleophilia	Solirubrobacterales	NA	NA	NA
OTU15	Bacteria	Planctomycetes	Phycisphaerae	WD2101	NA	NA	NA
OTU16	Bacteria	Proteobacteria	Alphaproteobacteria	Sphingomonadales	Sphingomonadaceae	Sphingopyxis	NA
OTU17	Bacteria	Proteobacteria	Alphaproteobacteria	Sphingomonadales	Sphingomonadaceae	NA	NA
OTU18	Bacteria	Firmicutes	Clostridia	Clostridiales	Clostridiaceae	Clostridium	NA
OTU19	Bacteria	Proteobacteria	Betaproteobacteria	MKC10	NA	NA	NA
OTU20	Bacteria	Chloroflexi	Ellin6529	NA	NA	NA	NA
OTU21	Bacteria	Acidobacteria	Sva0725	Sva0725	NA	NA	NA
OTU22	Bacteria	Actinobacteria	Actinobacteria	Actinomycetales	NA	NA	NA
OTU23	Bacteria	Firmicutes	Bacilli	Bacillales	Bacillaceae	Bacillus	selenatarsenatis
OTU24	Bacteria	Actinobacteria	Actinobacteria	Actinomycetales	Pseudonocardiaceae	Pseudonocardia	NA
OTU25	Bacteria	Acidobacteria	DA052	Ellin6513	NA	NA	NA
OTU26	Bacteria	Proteobacteria	Alphaproteobacteria	Rhizobiales	Rhizobiaceae	Rhizobium	leguminosarum
OTU27	Bacteria	Proteobacteria	Alphaproteobacteria	Sphingomonadales	Sphingomonadaceae	Sphingomonas	NA
OTU28	Bacteria	Planctomycetes	Planctomycetia	Gemmatales	Isosphaeraceae	NA	NA
OTU29	Bacteria	Firmicutes	Clostridia	Clostridiales	Lachnospiraceae	Coprococcus	NA
OTU30	Bacteria	Actinobacteria	Actinobacteria	Actinomycetales	Microbacteriaceae	Curtobacterium	NA
OTU31	Bacteria	Firmicutes	Clostridia	Clostridiales	Lachnospiraceae	NA	NA
OTU32	Bacteria	Bacteroidetes	Cytophagia	Cytophagales	Cytophagaceae	NA	NA
OTU33	Bacteria	Acidobacteria	Acidobacteria-6	iii1-15	mb2424	NA	NA
OTU34	Bacteria	Firmicutes	Clostridia	Clostridiales	Clostridiaceae	Clostridium	NA
OTU35	Bacteria	Bacteroidetes	[Saprospirae]	[Saprospirales]	Chitinophagaceae	NA	NA
OTU36	Bacteria	Bacteroidetes	[Saprospirae]	[Saprospirales]	Chitinophagaceae	NA	NA
OTU37	Bacteria	Actinobacteria	Actinobacteria	Actinomycetales	Nocardioidaceae	Nocardioides	NA
OTU38	Bacteria	Verrucomicrobia	[Pedosphaerae]	[Pedosphaerales]	auto67_4W	NA	NA
OTU39	Bacteria	Actinobacteria	Actinobacteria	Actinomycetales	Thermomonosporaceae	Actinomadura	vinacea
OTU40	Bacteria	Actinobacteria	Thermoleophilia	Solirubrobacterales	Patulibacteraceae	Patulibacter	NA
OTU41	Bacteria	Gemmatimonadetes	Gemm-5	NA	NA	NA	NA
OTU42	Bacteria	Firmicutes	Clostridia	Clostridiales	Clostridiaceae	Clostridium	NA
OTU43	Bacteria	Actinobacteria	Acidimicrobiia	Acidimicrobiales	NA	NA	NA
OTU44	Bacteria	Proteobacteria	Deltaproteobacteria	Desulfuromonadales	Geobacteraceae	Geobacter	NA
OTU45	Bacteria	Bacteroidetes	Sphingobacteriia	Sphingobacteriales	Sphingobacteriaceae	NA	NA
OTU46	Bacteria	Proteobacteria	Deltaproteobacteria	Bdellovibrionales	Bacteriovoracaceae	Peredibacter	starrii
OTU47	Bacteria	Actinobacteria	Actinobacteria	Actinomycetales	Cellulomonadaceae	Cellulomonas	NA
OTU48	Bacteria	Actinobacteria	Actinobacteria	Actinomycetales	Microbacteriaceae	Leucobacter	NA
OTU49	Bacteria	Bacteroidetes	Flavobacteriia	Flavobacteriales	Flavobacteriaceae	Flavobacterium	NA
OTU50	Bacteria	Proteobacteria	Gammaproteobacteria	Pseudomonadales	Moraxellaceae	Acinetobacter	NA
OTU51	Bacteria	Bacteroidetes	Bacteroidia	Bacteroidales	NA	NA	NA
OTU52	Bacteria	Proteobacteria	Gammaproteobacteria	Xanthomonadales	Xanthomonadaceae	Dokdonella	NA
OTU53	Bacteria	Actinobacteria	Actinobacteria	Actinomycetales	Nocardioidaceae	NA	NA
OTU54	Bacteria	Actinobacteria	Actinobacteria	Actinomycetales	Streptosporangiaceae	Nonomuraea	NA
OTU55	Bacteria	Bacteroidetes	[Saprospirae]	[Saprospirales]	Chitinophagaceae	Parasegitibacter	luojiensis
OTU56	Bacteria	Bacteroidetes	[Saprospirae]	[Saprospirales]	Chitinophagaceae	NA	NA
OTU57	Bacteria	Bacteroidetes	Cytophagia	Cytophagales	Cytophagaceae	Adhaeribacter	NA
OTU58	Bacteria	Proteobacteria	Alphaproteobacteria	Rhizobiales	Hyphomicrobiaceae	Hyphomicrobium	NA
OTU59	Bacteria	Bacteroidetes	Sphingobacteriia	Sphingobacteriales	Sphingobacteriaceae	Pedobacter	NA
OTU60	Bacteria	Proteobacteria	Alphaproteobacteria	Rhizobiales	Hyphomicrobiaceae	Rhodoplanes	NA
OTU61	Bacteria	Actinobacteria	Acidimicrobiia	Acidimicrobiales	NA	NA	NA
OTU62	Bacteria	Gemmatimonadetes	Gemm-5	NA	NA	NA	NA
OTU63	Bacteria	Actinobacteria	Actinobacteria	Actinomycetales	Microbacteriaceae	NA	NA
OTU64	Bacteria	Actinobacteria	Actinobacteria	Actinomycetales	Nocardioidaceae	NA	NA
OTU65	Bacteria	Firmicutes	Bacilli	Bacillales	Bacillaceae	Bacillus	NA
OTU66	Bacteria	Bacteroidetes	[Saprospirae]	[Saprospirales]	NA	NA	NA
OTU67	Bacteria	Bacteroidetes	[Saprospirae]	[Saprospirales]	Chitinophagaceae	NA	NA
OTU68	Bacteria	Firmicutes	Clostridia	OPB54	NA	NA	NA
OTU69	Bacteria	Bacteroidetes	Cytophagia	Cytophagales	Cytophagaceae	Cytophaga	NA
OTU70	Bacteria	Proteobacteria	Betaproteobacteria	Burkholderiales	Comamonadaceae	NA	NA
OTU71	Bacteria	Proteobacteria	Betaproteobacteria	Ellin6067	NA	NA	NA
OTU72	Bacteria	Proteobacteria	Gammaproteobacteria	Legionellales	Legionellaceae	Legionella	NA
OTU73	Bacteria	Actinobacteria	Actinobacteria	Actinomycetales	Micrococcaceae	Arthrobacter	NA
OTU74	Bacteria	Proteobacteria	Gammaproteobacteria	Xanthomonadales	Xanthomonadaceae	NA	NA
OTU75	Bacteria	Planctomycetes	Planctomycetia	Gemmatales	Gemmataceae	Gemmata	NA
OTU76	Bacteria	Bacteroidetes	[Saprospirae]	[Saprospirales]	Chitinophagaceae	Flavisolibacter	NA
OTU77	Bacteria	Firmicutes	Bacilli	Bacillales	Bacillaceae	Bacillus	muralis
OTU78	Bacteria	Acidobacteria	Acidobacteria-6	iii1-15	NA	NA	NA
OTU79	Bacteria	Proteobacteria	Alphaproteobacteria	Rhodobacterales	Rhodobacteraceae	Rubellimicrobium	NA
OTU80	Bacteria	Actinobacteria	Actinobacteria	Actinomycetales	Pseudonocardiaceae	NA	NA
OTU81	Bacteria	Nitrospirae	Nitrospira	Nitrospirales	Nitrospiraceae	Nitrospira	NA
OTU82	Bacteria	Proteobacteria	Betaproteobacteria	Burkholderiales	Comamonadaceae	Comamonas	terrigena
OTU83	Bacteria	Bacteroidetes	Bacteroidia	Bacteroidales	NA	NA	NA
OTU84	Bacteria	Proteobacteria	Alphaproteobacteria	Sphingomonadales	Sphingomonadaceae	Kaistobacter	NA
OTU85	Bacteria	Firmicutes	Bacilli	Bacillales	Planococcaceae	Sporosarcina	NA
OTU86	Bacteria	Actinobacteria	Actinobacteria	Actinomycetales	Geodermatophilaceae	NA	NA
OTU87	Bacteria	Proteobacteria	Alphaproteobacteria	Caulobacterales	Caulobacteraceae	Arthrospira	NA
OTU88	Bacteria	Bacteroidetes	[Saprospirae]	[Saprospirales]	Chitinophagaceae	NA	NA
OTU89	Bacteria	Acidobacteria	Solibacteres	Solibacterales	Solibacteraceae	Candidatus Solibacter	NA
OTU90	Bacteria	Proteobacteria	Deltaproteobacteria	Myxococcales	Myxococcaceae	NA	NA
OTU91	Bacteria	Planctomycetes	Planctomycetia	Gemmatales	Gemmataceae	NA	NA
OTU92	Bacteria	Firmicutes	Bacilli	Bacillales	Bacillaceae	Bacillus	NA
OTU93	Archaea	Crenarchaeota	Thaumarchaeota	Nitrososphaerales	Nitrososphaeraceae	Candidatus Nitrososphaera	gargensis
OTU94	Bacteria	Actinobacteria	Thermoleophilia	Gaiellales	Gaiellaceae	NA	NA
OTU95	Bacteria	Proteobacteria	Gammaproteobacteria	Xanthomonadales	Xanthomonadaceae	Dyella	NA
OTU96	Bacteria	Bacteroidetes	Flavobacteriia	Flavobacteriales	Flavobacteriaceae	Flavobacterium	NA
OTU97	Bacteria	Proteobacteria	Deltaproteobacteria	Spirobacillales	NA	NA	NA
OTU98	Bacteria	Bacteroidetes	Cytophagia	Cytophagales	Cytophagaceae	Adhaeribacter	NA
OTU99	Bacteria	Bacteroidetes	[Saprospirae]	[Saprospirales]	Chitinophagaceae	NA	NA
OTU100	Bacteria	Proteobacteria	Gammaproteobacteria	Xanthomonadales	Xanthomonadaceae	NA	NA
OTU101	Bacteria	Gemmatimonadetes	Gemmatimonadetes	Gemmatimonadales	Ellin5301	NA	NA
OTU102	Bacteria	Proteobacteria	Alphaproteobacteria	Rhodospirillales	Rhodospirillaceae	Magnetospirillum	NA
OTU103	Bacteria	Cyanobacteria	Chloroplast	Streptophyta	NA	NA	NA
OTU104	Bacteria	Actinobacteria	Thermoleophilia	Solirubrobacterales	Conexibacteraceae	NA	NA
OTU105	Bacteria	Verrucomicrobia	[Spartobacteria]	[Chthoniobacterales]	[Chthoniobacteraceae]	NA	NA
OTU106	Bacteria	Proteobacteria	Betaproteobacteria	Burkholderiales	Comamonadaceae	NA	NA
OTU107	Bacteria	Proteobacteria	Betaproteobacteria	SC-I-84	NA	NA	NA
OTU108	Bacteria	Proteobacteria	Betaproteobacteria	Burkholderiales	Oxalobacteraceae	NA	NA
OTU109	Bacteria	Firmicutes	Clostridia	Clostridiales	Gracilibacteraceae	NA	NA
OTU110	Bacteria	Proteobacteria	Deltaproteobacteria	Myxococcales	Myxococcaceae	Corallococcus	exiguus
OTU111	Bacteria	Proteobacteria	Deltaproteobacteria	Bdellovibrionales	Bacteriovoracaceae	NA	NA
OTU112	Bacteria	Gemmatimonadetes	Gemm-5	NA	NA	NA	NA
OTU113	Bacteria	Proteobacteria	Alphaproteobacteria	Rhodospirillales	Rhodospirillaceae	NA	NA
OTU114	Bacteria	Actinobacteria	Actinobacteria	Actinomycetales	Streptosporangiaceae	Planomonospora	venezuelensis
OTU115	Bacteria	Verrucomicrobia	Opitutae	Opitutales	Opitutaceae	NA	NA
OTU116	Bacteria	Proteobacteria	Deltaproteobacteria	Myxococcales	NA	NA	NA
OTU117	Bacteria	Proteobacteria	Gammaproteobacteria	Xanthomonadales	Xanthomonadaceae	NA	NA
OTU118	Bacteria	Proteobacteria	Alphaproteobacteria	Rhizobiales	Bradyrhizobiaceae	Bradyrhizobium	NA
OTU119	Bacteria	Bacteroidetes	[Saprospirae]	[Saprospirales]	Chitinophagaceae	NA	NA
OTU120	Bacteria	Actinobacteria	Actinobacteria	Actinomycetales	Thermomonosporaceae	Actinomadura	vinacea
OTU121	Bacteria	Proteobacteria	Alphaproteobacteria	Rhizobiales	Hyphomicrobiaceae	Rhodoplanes	NA
OTU122	Bacteria	Bacteroidetes	Sphingobacteriia	Sphingobacteriales	Sphingobacteriaceae	NA	NA
OTU123	Bacteria	Cyanobacteria	Chloroplast	Chlorophyta	Chlamydomonadaceae	Chlamydomonas	applanata
OTU124	Bacteria	Firmicutes	Bacilli	Bacillales	Bacillaceae	Anoxybacillus	kestanbolensis
OTU125	Bacteria	Acidobacteria	Solibacteres	Solibacterales	NA	NA	NA
OTU126	Bacteria	Actinobacteria	Actinobacteria	Actinomycetales	Nocardiaceae	Rhodococcus	NA
OTU127	Bacteria	Actinobacteria	Actinobacteria	Actinomycetales	Nocardioidaceae	NA	NA
OTU128	Bacteria	Gemmatimonadetes	Gemm-3	NA	NA	NA	NA
OTU129	Bacteria	Bacteroidetes	[Saprospirae]	[Saprospirales]	Chitinophagaceae	NA	NA
OTU130	Bacteria	Firmicutes	Bacilli	Bacillales	Bacillaceae	Anoxybacillus	kestanbolensis
OTU131	Bacteria	Proteobacteria	Gammaproteobacteria	Oceanospirillales	Halomonadaceae	Halomonas	NA
OTU132	Bacteria	Planctomycetes	Phycisphaerae	WD2101	NA	NA	NA
OTU133	Bacteria	Actinobacteria	Actinobacteria	Actinomycetales	NA	NA	NA
OTU134	Bacteria	Proteobacteria	Deltaproteobacteria	Myxococcales	Nannocystaceae	Nannocystis	NA
OTU135	Bacteria	Bacteroidetes	Flavobacteriia	Flavobacteriales	[Weeksellaceae]	Chryseobacterium	NA
OTU136	Bacteria	Firmicutes	Clostridia	Clostridiales	Clostridiaceae	NA	NA
OTU137	Bacteria	Firmicutes	Bacilli	Bacillales	Bacillaceae	Anoxybacillus	kestanbolensis
OTU138	Bacteria	Chloroflexi	TK10	B07_WMSP1	NA	NA	NA
OTU139	Bacteria	Proteobacteria	Alphaproteobacteria	Rhodospirillales	Rhodospirillaceae	Azospirillum	NA
OTU140	Bacteria	Firmicutes	Clostridia	Clostridiales	Dehalobacteriaceae	NA	NA
OTU141	Bacteria	Proteobacteria	Deltaproteobacteria	Bdellovibrionales	Bdellovibrionaceae	Bdellovibrio	bacteriovorus
OTU142	Bacteria	Proteobacteria	Betaproteobacteria	Burkholderiales	Comamonadaceae	Hylemonella	NA
OTU143	Bacteria	Bacteroidetes	Cytophagia	Cytophagales	Cytophagaceae	Sporocytophaga	NA
OTU144	Bacteria	Proteobacteria	Deltaproteobacteria	Myxococcales	Haliangiaceae	NA	NA
OTU145	Bacteria	Firmicutes	Clostridia	Clostridiales	Clostridiaceae	Clostridium	NA
OTU146	Bacteria	Actinobacteria	Acidimicrobiia	Acidimicrobiales	NA	NA	NA
OTU147	Bacteria	Firmicutes	Clostridia	Clostridiales	Lachnospiraceae	Coprococcus	NA
OTU148	Bacteria	Firmicutes	Bacilli	Bacillales	Bacillaceae	Bacillus	NA
OTU149	Archaea	Crenarchaeota	Thaumarchaeota	Nitrososphaerales	Nitrososphaeraceae	Candidatus Nitrososphaera	NA
OTU150	Bacteria	Proteobacteria	Deltaproteobacteria	MIZ46	NA	NA	NA
OTU151	Bacteria	Actinobacteria	Actinobacteria	Actinomycetales	Microbacteriaceae	Rathayibacter	caricis
OTU152	Bacteria	Planctomycetes	Phycisphaerae	WD2101	NA	NA	NA
OTU153	Bacteria	Verrucomicrobia	[Pedosphaerae]	[Pedosphaerales]	NA	NA	NA
OTU154	Bacteria	Acidobacteria	Solibacteres	Solibacterales	NA	NA	NA
OTU155	Bacteria	Proteobacteria	Alphaproteobacteria	Rhizobiales	NA	NA	NA
OTU156	Bacteria	Verrucomicrobia	Opitutae	Opitutales	Opitutaceae	Opitutus	NA
OTU157	Bacteria	Armatimonadetes	Chthonomonadetes	Chthonomonadales	Chthonomonadaceae	NA	NA
OTU158	Bacteria	Firmicutes	Bacilli	Bacillales	Planococcaceae	Lysinibacillus	boronitolerans
OTU159	Bacteria	Firmicutes	Clostridia	Clostridiales	Clostridiaceae	Clostridium	NA
OTU160	Bacteria	Proteobacteria	Alphaproteobacteria	Sphingomonadales	Sphingomonadaceae	Sphingobium	NA
OTU161	Bacteria	Proteobacteria	Alphaproteobacteria	Rhizobiales	Hyphomicrobiaceae	Rhodoplanes	NA
OTU162	Bacteria	Firmicutes	Clostridia	Clostridiales	Clostridiaceae	NA	NA
OTU163	Bacteria	Gemmatimonadetes	Gemmatimonadetes	NA	NA	NA	NA
OTU164	Bacteria	Proteobacteria	Alphaproteobacteria	Sphingomonadales	Sphingomonadaceae	Sphingobium	NA
OTU165	Bacteria	Acidobacteria	[Chloracidobacteria]	RB41	NA	NA	NA
OTU166	Bacteria	Planctomycetes	Phycisphaerae	WD2101	NA	NA	NA
OTU167	Bacteria	Cyanobacteria	Chloroplast	Streptophyta	NA	NA	NA
OTU168	Bacteria	Proteobacteria	Alphaproteobacteria	Sphingomonadales	Sphingomonadaceae	Sphingopyxis	NA
OTU169	Bacteria	Firmicutes	Bacilli	Bacillales	Bacillaceae	Bacillus	NA
OTU170	Bacteria	Proteobacteria	Alphaproteobacteria	Rhodospirillales	Acetobacteraceae	NA	NA
OTU171	Bacteria	Planctomycetes	Phycisphaerae	WD2101	NA	NA	NA
OTU172	Bacteria	Firmicutes	Clostridia	Clostridiales	Clostridiaceae	Clostridium	NA
OTU173	Bacteria	Firmicutes	Bacilli	Bacillales	Planococcaceae	Rummeliibacillus	NA
OTU174	Bacteria	Actinobacteria	Acidimicrobiia	Acidimicrobiales	NA	NA	NA
OTU175	Bacteria	Gemmatimonadetes	Gemmatimonadetes	N1423WL	NA	NA	NA
OTU176	Bacteria	Proteobacteria	Alphaproteobacteria	BD7-3	NA	NA	NA
OTU177	Bacteria	Proteobacteria	Alphaproteobacteria	Sphingomonadales	Sphingomonadaceae	NA	NA
OTU178	Archaea	Crenarchaeota	Thaumarchaeota	Nitrososphaerales	Nitrososphaeraceae	Candidatus Nitrososphaera	NA
OTU179	Bacteria	Armatimonadetes	0319-6E2	NA	NA	NA	NA
OTU180	Bacteria	Firmicutes	Clostridia	Clostridiales	Clostridiaceae	Caloramator	NA
OTU181	Bacteria	Cyanobacteria	Chloroplast	Streptophyta	NA	NA	NA
OTU182	Bacteria	Verrucomicrobia	[Pedosphaerae]	[Pedosphaerales]	auto67_4W	NA	NA
OTU183	Bacteria	Proteobacteria	Alphaproteobacteria	Rhodospirillales	Rhodospirillaceae	NA	NA
OTU184	Bacteria	Acidobacteria	Acidobacteria-6	iii1-15	NA	NA	NA
OTU185	Bacteria	Proteobacteria	Gammaproteobacteria	Alteromonadales	HTCC2188	HTCC	NA
OTU186	Bacteria	Proteobacteria	Alphaproteobacteria	Sphingomonadales	Sphingomonadaceae	Sphingopyxis	NA
OTU187	Bacteria	Proteobacteria	Betaproteobacteria	Methylophilales	Methylophilaceae	NA	NA
OTU188	Bacteria	Proteobacteria	Gammaproteobacteria	Alteromonadales	211ds20	NA	NA
OTU189	Bacteria	Proteobacteria	Alphaproteobacteria	Sphingomonadales	Sphingomonadaceae	Sphingobium	NA
OTU190	Bacteria	Proteobacteria	Alphaproteobacteria	Rhizobiales	Hyphomicrobiaceae	Devosia	NA
OTU191	Bacteria	Acidobacteria	Acidobacteria-6	iii1-15	NA	NA	NA
OTU192	Bacteria	Bacteroidetes	Cytophagia	Cytophagales	Cytophagaceae	Pontibacter	NA
OTU193	Bacteria	Planctomycetes	Planctomycetia	Gemmatales	Gemmataceae	Gemmata	NA
OTU194	Bacteria	Verrucomicrobia	[Pedosphaerae]	[Pedosphaerales]	Ellin517	NA	NA
OTU195	Bacteria	Acidobacteria	Acidobacteria-6	iii1-15	NA	NA	NA
OTU196	Bacteria	Acidobacteria	iii1-8	DS-18	NA	NA	NA
OTU197	Bacteria	Firmicutes	Bacilli	Bacillales	Alicyclobacillaceae	Alicyclobacillus	NA
OTU198	Bacteria	Acidobacteria	[Chloracidobacteria]	RB41	Ellin6075	NA	NA
OTU199	Bacteria	Planctomycetes	Phycisphaerae	WD2101	NA	NA	NA
OTU200	Bacteria	Proteobacteria	Betaproteobacteria	Burkholderiales	Comamonadaceae	Hylemonella	NA
OTU201	Bacteria	Acidobacteria	[Chloracidobacteria]	RB41	Ellin6075	NA	NA
OTU202	Bacteria	Proteobacteria	Alphaproteobacteria	Caulobacterales	Caulobacteraceae	NA	NA
OTU203	Bacteria	Firmicutes	Clostridia	Clostridiales	Peptococcaceae	Desulfotomaculum	NA
OTU204	Bacteria	Bacteroidetes	[Saprospirae]	[Saprospirales]	Chitinophagaceae	Flavisolibacter	NA
OTU205	Bacteria	Actinobacteria	Actinobacteria	Actinomycetales	Nocardioidaceae	NA	NA
OTU206	Bacteria	Proteobacteria	Betaproteobacteria	Methylophilales	Methylophilaceae	NA	NA
OTU207	Bacteria	Proteobacteria	Betaproteobacteria	Burkholderiales	Comamonadaceae	Limnohabitans	NA
OTU208	Bacteria	Proteobacteria	Betaproteobacteria	Burkholderiales	Comamonadaceae	Methylibium	NA
OTU209	Bacteria	Firmicutes	Clostridia	Clostridiales	Peptococcaceae	Dehalobacter_Syntrophobotulus	NA
OTU210	Bacteria	Firmicutes	Bacilli	Bacillales	NA	NA	NA
OTU211	Bacteria	Chloroflexi	Ellin6529	NA	NA	NA	NA
OTU212	Bacteria	Bacteroidetes	Sphingobacteriia	Sphingobacteriales	Sphingobacteriaceae	NA	NA
OTU213	Bacteria	Firmicutes	Bacilli	Bacillales	Planococcaceae	NA	NA
OTU214	Bacteria	Proteobacteria	Deltaproteobacteria	Bdellovibrionales	Bdellovibrionaceae	Bdellovibrio	NA
OTU215	Bacteria	Acidobacteria	Acidobacteria-6	iii1-15	NA	NA	NA
OTU216	Bacteria	Proteobacteria	Gammaproteobacteria	Xanthomonadales	Sinobacteraceae	Steroidobacter	NA
OTU217	Bacteria	Proteobacteria	Deltaproteobacteria	Myxococcales	NA	NA	NA
OTU218	Bacteria	Actinobacteria	Thermoleophilia	Gaiellales	Gaiellaceae	NA	NA
OTU219	Bacteria	Verrucomicrobia	Verrucomicrobiae	Verrucomicrobiales	Verrucomicrobiaceae	NA	NA
OTU220	Bacteria	Proteobacteria	Deltaproteobacteria	Syntrophobacterales	Syntrophobacteraceae	NA	NA
OTU221	Bacteria	Proteobacteria	Gammaproteobacteria	Pseudomonadales	Moraxellaceae	NA	NA
OTU222	Bacteria	Proteobacteria	Deltaproteobacteria	Myxococcales	NA	NA	NA
OTU223	Bacteria	Chloroflexi	TK10	B07_WMSP1	NA	NA	NA
OTU224	Bacteria	Proteobacteria	Gammaproteobacteria	Xanthomonadales	Xanthomonadaceae	Luteimonas	NA
OTU225	Bacteria	Firmicutes	Bacilli	Bacillales	Bacillaceae	Bacillus	flexus
OTU226	Bacteria	Proteobacteria	Alphaproteobacteria	Rhodospirillales	Rhodospirillaceae	Skermanella	NA
OTU227	Bacteria	Firmicutes	Bacilli	Bacillales	Paenibacillaceae	Paenibacillus	NA
OTU228	Bacteria	Proteobacteria	Alphaproteobacteria	Rhizobiales	Hyphomicrobiaceae	Rhodoplanes	NA
OTU229	Bacteria	Firmicutes	Clostridia	Clostridiales	NA	NA	NA
OTU230	Bacteria	Proteobacteria	Alphaproteobacteria	Rickettsiales	mitochondria	Syntrichia	ruralis
OTU231	Bacteria	Actinobacteria	Thermoleophilia	Solirubrobacterales	NA	NA	NA
OTU232	Bacteria	Proteobacteria	Alphaproteobacteria	Sphingomonadales	Sphingomonadaceae	Kaistobacter	NA
OTU233	Bacteria	Proteobacteria	Alphaproteobacteria	Rhodospirillales	Rhodospirillaceae	NA	NA
OTU234	Bacteria	Proteobacteria	Alphaproteobacteria	Sphingomonadales	Sphingomonadaceae	Sphingomonas	NA
OTU235	Bacteria	Proteobacteria	Alphaproteobacteria	Rhizobiales	Rhizobiaceae	Sinorhizobium	NA
OTU236	Bacteria	Proteobacteria	Alphaproteobacteria	Rhodospirillales	Rhodospirillaceae	NA	NA
OTU237	Bacteria	Actinobacteria	Thermoleophilia	Solirubrobacterales	Solirubrobacteraceae	NA	NA
OTU238	Bacteria	Proteobacteria	Alphaproteobacteria	Rhizobiales	Hyphomicrobiaceae	Rhodoplanes	NA
OTU239	Bacteria	Actinobacteria	Thermoleophilia	Solirubrobacterales	Conexibacteraceae	NA	NA
OTU240	Bacteria	Planctomycetes	Planctomycetia	Gemmatales	Gemmataceae	Gemmata	NA
OTU241	Bacteria	Bacteroidetes	Cytophagia	Cytophagales	Cytophagaceae	Adhaeribacter	NA
OTU242	Bacteria	Proteobacteria	Betaproteobacteria	Burkholderiales	Oxalobacteraceae	NA	NA
OTU243	Bacteria	Bacteroidetes	[Saprospirae]	[Saprospirales]	Chitinophagaceae	NA	NA
OTU244	Bacteria	Proteobacteria	Betaproteobacteria	Burkholderiales	Comamonadaceae	NA	NA
OTU245	Bacteria	Firmicutes	Bacilli	Bacillales	Bacillaceae	Anoxybacillus	kestanbolensis
OTU246	Bacteria	Proteobacteria	Alphaproteobacteria	Sphingomonadales	Sphingomonadaceae	Novosphingobium	NA
OTU247	Bacteria	Actinobacteria	Actinobacteria	Actinomycetales	NA	NA	NA
OTU248	Bacteria	Proteobacteria	Betaproteobacteria	Burkholderiales	Oxalobacteraceae	NA	NA
OTU249	Bacteria	Proteobacteria	Gammaproteobacteria	Pseudomonadales	Moraxellaceae	Acinetobacter	guillouiae
OTU250	Bacteria	Bacteroidetes	[Saprospirae]	[Saprospirales]	Chitinophagaceae	NA	NA
OTU251	Bacteria	Bacteroidetes	Cytophagia	Cytophagales	NA	NA	NA
OTU252	Bacteria	Firmicutes	Bacilli	Bacillales	Bacillaceae	Bacillus	NA
OTU253	Bacteria	Acidobacteria	[Chloracidobacteria]	RB41	Ellin6075	NA	NA
OTU254	Bacteria	Verrucomicrobia	[Pedosphaerae]	[Pedosphaerales]	Ellin515	NA	NA
OTU255	Bacteria	Proteobacteria	Gammaproteobacteria	Xanthomonadales	Xanthomonadaceae	Lysobacter	NA
OTU256	Bacteria	Bacteroidetes	Bacteroidia	Bacteroidales	NA	NA	NA
OTU257	Bacteria	Proteobacteria	Gammaproteobacteria	Pseudomonadales	Moraxellaceae	Acinetobacter	johnsonii
OTU258	Bacteria	Proteobacteria	Gammaproteobacteria	Pseudomonadales	Pseudomonadaceae	NA	NA
OTU259	Bacteria	Proteobacteria	Gammaproteobacteria	Alteromonadales	HTCC2188	HTCC	NA
OTU260	Bacteria	Proteobacteria	Alphaproteobacteria	Caulobacterales	Caulobacteraceae	Asticcacaulis	biprosthecium
OTU261	Bacteria	Verrucomicrobia	[Spartobacteria]	[Chthoniobacterales]	[Chthoniobacteraceae]	Ellin506	NA
OTU262	Bacteria	Bacteroidetes	Cytophagia	Cytophagales	Cytophagaceae	NA	NA
OTU263	Bacteria	Proteobacteria	Alphaproteobacteria	Caulobacterales	Caulobacteraceae	NA	NA
OTU264	Bacteria	Proteobacteria	Betaproteobacteria	Burkholderiales	Comamonadaceae	Variovorax	paradoxus
OTU265	Bacteria	Proteobacteria	Alphaproteobacteria	Rhizobiales	Aurantimonadaceae	NA	NA
OTU266	Bacteria	Firmicutes	Clostridia	Clostridiales	Ruminococcaceae	NA	NA
OTU267	Bacteria	Cyanobacteria	Chloroplast	Chlorophyta	Chlamydomonadaceae	Chlamydomonas	reinhardtii
OTU268	Bacteria	Firmicutes	Clostridia	Clostridiales	Gracilibacteraceae	Gracilibacter	NA
OTU269	Bacteria	Firmicutes	Clostridia	Clostridiales	Gracilibacteraceae	NA	NA
OTU270	Bacteria	Chloroflexi	Thermomicrobia	JG30-KF-CM45	NA	NA	NA
OTU271	Bacteria	Proteobacteria	Betaproteobacteria	Rhodocyclales	Rhodocyclaceae	KD1-23	NA
OTU272	Bacteria	Actinobacteria	Actinobacteria	Actinomycetales	Pseudonocardiaceae	NA	NA
OTU273	Bacteria	Firmicutes	Bacilli	Bacillales	NA	NA	NA
OTU274	Bacteria	Bacteroidetes	Cytophagia	Cytophagales	Cytophagaceae	Pontibacter	NA
OTU275	Bacteria	Proteobacteria	Alphaproteobacteria	Sphingomonadales	Sphingomonadaceae	Sphingomonas	NA
OTU276	Bacteria	Proteobacteria	Betaproteobacteria	Burkholderiales	Oxalobacteraceae	Cupriavidus	NA
OTU277	Bacteria	Actinobacteria	Thermoleophilia	Solirubrobacterales	NA	NA	NA
OTU278	Bacteria	Proteobacteria	Gammaproteobacteria	Legionellales	Coxiellaceae	Aquicella	NA
OTU279	Bacteria	Proteobacteria	Gammaproteobacteria	Pseudomonadales	Pseudomonadaceae	Pseudomonas	NA
OTU280	Bacteria	Bacteroidetes	[Saprospirae]	[Saprospirales]	Chitinophagaceae	NA	NA
OTU281	Bacteria	Acidobacteria	Acidobacteria-6	iii1-15	NA	NA	NA
OTU282	Bacteria	Verrucomicrobia	[Spartobacteria]	[Chthoniobacterales]	[Chthoniobacteraceae]	DA101	NA
OTU283	Bacteria	Actinobacteria	Actinobacteria	Actinomycetales	Sporichthyaceae	NA	NA
OTU284	Bacteria	Actinobacteria	Rubrobacteria	Rubrobacterales	Rubrobacteraceae	Rubrobacter	NA
OTU285	Bacteria	Actinobacteria	Actinobacteria	Actinomycetales	Nocardioidaceae	Pimelobacter	NA
OTU286	Bacteria	Actinobacteria	Actinobacteria	Actinomycetales	Nocardioidaceae	NA	NA
OTU287	Bacteria	Actinobacteria	Actinobacteria	Actinomycetales	Microbacteriaceae	Mycetocola	NA
OTU288	Bacteria	Cyanobacteria	Chloroplast	Stramenopiles	NA	NA	NA
OTU289	Bacteria	Spirochaetes	[Leptospirae]	[Leptospirales]	Leptospiraceae	Turneriella	NA
OTU290	Bacteria	Firmicutes	Clostridia	Clostridiales	Ruminococcaceae	NA	NA
OTU291	Bacteria	Verrucomicrobia	Opitutae	Opitutales	Opitutaceae	Opitutus	NA
OTU292	Bacteria	Bacteroidetes	Sphingobacteriia	Sphingobacteriales	NA	NA	NA
OTU293	Bacteria	Firmicutes	Bacilli	Lactobacillales	Carnobacteriaceae	Granulicatella	NA
OTU294	Bacteria	Firmicutes	Bacilli	Bacillales	Planococcaceae	Planomicrobium	NA
OTU295	Bacteria	Actinobacteria	Thermoleophilia	Solirubrobacterales	NA	NA	NA
OTU296	Bacteria	Cyanobacteria	ML635J-21	NA	NA	NA	NA
OTU297	Bacteria	Proteobacteria	Deltaproteobacteria	Myxococcales	Haliangiaceae	NA	NA
OTU298	Bacteria	Proteobacteria	Alphaproteobacteria	Sphingomonadales	Erythrobacteraceae	NA	NA
OTU299	Bacteria	Proteobacteria	Gammaproteobacteria	Enterobacteriales	Enterobacteriaceae	Erwinia	NA
OTU300	Bacteria	Acidobacteria	Acidobacteria-6	iii1-15	NA	NA	NA
OTU301	Bacteria	Bacteroidetes	[Saprospirae]	[Saprospirales]	Chitinophagaceae	NA	NA
OTU302	Bacteria	Proteobacteria	Deltaproteobacteria	Myxococcales	Polyangiaceae	NA	NA
OTU303	Bacteria	Firmicutes	Bacilli	Bacillales	Planococcaceae	Sporosarcina	NA
OTU304	Bacteria	Proteobacteria	Alphaproteobacteria	Rhizobiales	Beijerinckiaceae	Beijerinckia	NA
OTU305	Bacteria	Proteobacteria	Betaproteobacteria	SC-I-84	NA	NA	NA
OTU306	Bacteria	Acidobacteria	Acidobacteria-6	iii1-15	RB40	NA	NA
OTU307	Bacteria	Firmicutes	Bacilli	Bacillales	Paenibacillaceae	Brevibacillus	reuszeri
OTU308	Bacteria	Proteobacteria	Deltaproteobacteria	Myxococcales	Polyangiaceae	NA	NA
OTU309	Bacteria	Proteobacteria	Betaproteobacteria	Burkholderiales	Oxalobacteraceae	NA	NA
OTU310	Bacteria	Actinobacteria	Acidimicrobiia	Acidimicrobiales	NA	NA	NA
OTU311	Bacteria	Bacteroidetes	[Saprospirae]	[Saprospirales]	Chitinophagaceae	Flavisolibacter	NA
OTU312	Bacteria	Gemmatimonadetes	Gemmatimonadetes	Gemmatimonadales	NA	NA	NA
OTU313	Bacteria	Actinobacteria	Actinobacteria	Actinomycetales	Tsukamurellaceae	Tsukamurella	NA
OTU314	Bacteria	Proteobacteria	Alphaproteobacteria	Rhizobiales	Hyphomicrobiaceae	Rhodoplanes	NA
OTU315	Bacteria	Proteobacteria	Deltaproteobacteria	Myxococcales	Haliangiaceae	NA	NA
OTU316	Bacteria	Proteobacteria	Alphaproteobacteria	Rhizobiales	NA	NA	NA
OTU317	Bacteria	Acidobacteria	[Chloracidobacteria]	RB41	NA	NA	NA
OTU318	Bacteria	Bacteroidetes	Sphingobacteriia	Sphingobacteriales	Sphingobacteriaceae	NA	NA
OTU319	Bacteria	Actinobacteria	Thermoleophilia	Solirubrobacterales	NA	NA	NA
OTU320	Bacteria	Proteobacteria	Alphaproteobacteria	Rhizobiales	NA	NA	NA
OTU321	Bacteria	Proteobacteria	Alphaproteobacteria	Rhizobiales	Bradyrhizobiaceae	NA	NA
OTU322	Bacteria	Firmicutes	Bacilli	Bacillales	Paenibacillaceae	Paenibacillus	NA
OTU323	Bacteria	Actinobacteria	Thermoleophilia	Gaiellales	Gaiellaceae	NA	NA
OTU324	Bacteria	Bacteroidetes	Cytophagia	Cytophagales	Cytophagaceae	NA	NA
OTU325	Bacteria	Chloroflexi	Anaerolineae	SBR1031	A4b	NA	NA
OTU326	Bacteria	Proteobacteria	Betaproteobacteria	Burkholderiales	Oxalobacteraceae	Janthinobacterium	NA
OTU327	Bacteria	Proteobacteria	Gammaproteobacteria	Oceanospirillales	Halomonadaceae	Halomonas	NA
OTU328	Bacteria	Actinobacteria	Actinobacteria	Actinomycetales	Microbacteriaceae	Microbacterium	NA
OTU329	Bacteria	Proteobacteria	Alphaproteobacteria	Rhizobiales	Bradyrhizobiaceae	Balneimonas	NA
OTU330	Bacteria	Proteobacteria	Deltaproteobacteria	MIZ46	NA	NA	NA
OTU331	Bacteria	Proteobacteria	Alphaproteobacteria	Rhizobiales	Beijerinckiaceae	NA	NA
OTU332	Bacteria	Proteobacteria	Gammaproteobacteria	Enterobacteriales	Enterobacteriaceae	NA	NA
OTU333	Bacteria	Proteobacteria	Deltaproteobacteria	Syntrophobacterales	Syntrophobacteraceae	NA	NA
OTU334	Bacteria	Proteobacteria	Alphaproteobacteria	Rhizobiales	Hyphomicrobiaceae	Devosia	NA
OTU335	Bacteria	Proteobacteria	Alphaproteobacteria	Sphingomonadales	Sphingomonadaceae	NA	NA
OTU336	Bacteria	Proteobacteria	Alphaproteobacteria	Rhizobiales	Phyllobacteriaceae	Aminobacter	NA
OTU337	Bacteria	Acidobacteria	Acidobacteria-6	iii1-15	NA	NA	NA
OTU338	Bacteria	Firmicutes	Bacilli	Bacillales	Planococcaceae	Planomicrobium	NA
OTU339	Bacteria	Firmicutes	Bacilli	Bacillales	Paenibacillaceae	Paenibacillus	NA
OTU340	Bacteria	Firmicutes	Clostridia	Clostridiales	Ruminococcaceae	NA	NA
OTU341	Bacteria	Firmicutes	Bacilli	Bacillales	Alicyclobacillaceae	Alicyclobacillus	NA
OTU342	Bacteria	Firmicutes	Bacilli	Bacillales	Planococcaceae	Rummeliibacillus	NA
OTU343	Bacteria	Acidobacteria	iii1-8	DS-18	NA	NA	NA
OTU344	Bacteria	Proteobacteria	Gammaproteobacteria	Pseudomonadales	Pseudomonadaceae	Pseudomonas	NA
OTU345	Bacteria	Spirochaetes	[Leptospirae]	[Leptospirales]	Leptospiraceae	Leptonema	NA
OTU346	Bacteria	Proteobacteria	Gammaproteobacteria	Xanthomonadales	Xanthomonadaceae	NA	NA
OTU347	Bacteria	Proteobacteria	Betaproteobacteria	Burkholderiales	NA	NA	NA
OTU348	Bacteria	Proteobacteria	Alphaproteobacteria	Rhizobiales	Hyphomicrobiaceae	Rhodoplanes	NA
OTU349	Bacteria	Acidobacteria	[Chloracidobacteria]	RB41	Ellin6075	NA	NA
OTU350	Bacteria	Chloroflexi	Ellin6529	NA	NA	NA	NA
OTU351	Bacteria	Proteobacteria	Alphaproteobacteria	Rhodospirillales	Rhodospirillaceae	NA	NA
OTU352	Bacteria	Proteobacteria	Alphaproteobacteria	Sphingomonadales	Sphingomonadaceae	Sphingomonas	wittichii
OTU353	Bacteria	Gemmatimonadetes	Gemmatimonadetes	Gemmatimonadales	NA	NA	NA
OTU354	Bacteria	Bacteroidetes	Cytophagia	Cytophagales	Cytophagaceae	NA	NA
OTU355	Bacteria	Proteobacteria	Alphaproteobacteria	Rhodobacterales	Rhodobacteraceae	NA	NA
OTU356	Bacteria	Proteobacteria	Betaproteobacteria	Rhodocyclales	Rhodocyclaceae	NA	NA
OTU357	Bacteria	Proteobacteria	Deltaproteobacteria	Desulfuromonadales	Geobacteraceae	Geobacter	NA
OTU358	Bacteria	Firmicutes	Bacilli	Bacillales	Bacillaceae	Ornithinibacillus	scapharcae
OTU359	Bacteria	Actinobacteria	Actinobacteria	Actinomycetales	Streptomycetaceae	Streptomyces	NA
OTU360	Bacteria	Proteobacteria	Deltaproteobacteria	Myxococcales	OM27	NA	NA
OTU361	Bacteria	Chloroflexi	Anaerolineae	Caldilineales	Caldilineaceae	NA	NA
OTU362	Bacteria	Actinobacteria	Actinobacteria	Actinomycetales	Actinosynnemataceae	Lentzea	albidocapillata
OTU363	Bacteria	Gemmatimonadetes	Gemmatimonadetes	N1423WL	NA	NA	NA
OTU364	Bacteria	FBP	NA	NA	NA	NA	NA
OTU365	Bacteria	Proteobacteria	Alphaproteobacteria	Rhodospirillales	Rhodospirillaceae	Azospirillum	NA
OTU366	Bacteria	Proteobacteria	Betaproteobacteria	Burkholderiales	Comamonadaceae	NA	NA
OTU367	Bacteria	Armatimonadetes	Armatimonadia	Armatimonadales	Armatimonadaceae	NA	NA
OTU368	Bacteria	Verrucomicrobia	[Pedosphaerae]	[Pedosphaerales]	Ellin517	NA	NA
OTU369	Bacteria	Proteobacteria	Deltaproteobacteria	Myxococcales	OM27	NA	NA
OTU370	Bacteria	Planctomycetes	Planctomycetia	Gemmatales	Gemmataceae	Gemmata	NA
OTU371	Bacteria	Gemmatimonadetes	Gemm-3	NA	NA	NA	NA
OTU372	Bacteria	Proteobacteria	Gammaproteobacteria	Oceanospirillales	Halomonadaceae	Halomonas	NA
OTU373	Bacteria	Proteobacteria	Deltaproteobacteria	Desulfuromonadales	Geobacteraceae	Geobacter	NA
OTU374	Bacteria	Actinobacteria	Thermoleophilia	Solirubrobacterales	NA	NA	NA
OTU375	Archaea	Crenarchaeota	Thaumarchaeota	Nitrososphaerales	Nitrososphaeraceae	Candidatus Nitrososphaera	SCA1145
OTU376	Bacteria	Proteobacteria	Betaproteobacteria	Rhodocyclales	Rhodocyclaceae	NA	NA
OTU377	Bacteria	Firmicutes	Bacilli	Bacillales	Bacillaceae	Bacillus	NA
OTU378	Bacteria	Proteobacteria	Alphaproteobacteria	Rhodospirillales	NA	NA	NA
OTU379	Bacteria	Acidobacteria	Acidobacteriia	Acidobacteriales	Koribacteraceae	Candidatus Koribacter	NA
OTU380	Bacteria	Proteobacteria	Alphaproteobacteria	Rhizobiales	Hyphomicrobiaceae	Rhodoplanes	NA
OTU381	Bacteria	Acidobacteria	Holophagae	Holophagales	Holophagaceae	Geothrix	NA
OTU382	Bacteria	Firmicutes	Clostridia	Clostridiales	Caldicoprobacteraceae	Caldicoprobacter	NA
OTU383	Bacteria	Actinobacteria	Thermoleophilia	Solirubrobacterales	Solirubrobacteraceae	NA	NA
OTU384	Bacteria	Actinobacteria	Actinobacteria	Actinomycetales	Microbacteriaceae	Frigoribacterium	NA
OTU385	Bacteria	Actinobacteria	Actinobacteria	Actinomycetales	Nocardioidaceae	Kribbella	NA
OTU386	Bacteria	Bacteroidetes	[Saprospirae]	[Saprospirales]	Chitinophagaceae	NA	NA
OTU387	Bacteria	Proteobacteria	Alphaproteobacteria	Rhizobiales	Bradyrhizobiaceae	NA	NA
OTU388	Bacteria	Proteobacteria	Gammaproteobacteria	Pseudomonadales	Pseudomonadaceae	Pseudomonas	NA
OTU389	Bacteria	Firmicutes	Bacilli	Bacillales	Bacillaceae	Bacillus	foraminis
OTU390	Bacteria	Acidobacteria	Acidobacteria-5	NA	NA	NA	NA
OTU391	Bacteria	Proteobacteria	Betaproteobacteria	Rhodocyclales	Rhodocyclaceae	Dechloromonas	NA
OTU392	Bacteria	Proteobacteria	Alphaproteobacteria	Rhodospirillales	Rhodospirillaceae	Skermanella	NA
OTU393	Bacteria	Firmicutes	Bacilli	Bacillales	[Exiguobacteraceae]	NA	NA
OTU394	Bacteria	Proteobacteria	Betaproteobacteria	Burkholderiales	Comamonadaceae	Rubrivivax	NA
OTU395	Bacteria	Planctomycetes	Planctomycetia	Gemmatales	Isosphaeraceae	NA	NA
OTU396	Bacteria	Cyanobacteria	Chloroplast	Streptophyta	NA	NA	NA
OTU397	Bacteria	Proteobacteria	Betaproteobacteria	Burkholderiales	Comamonadaceae	NA	NA
OTU398	Bacteria	Proteobacteria	Deltaproteobacteria	Myxococcales	Haliangiaceae	NA	NA
OTU399	Bacteria	Acidobacteria	[Chloracidobacteria]	RB41	NA	NA	NA
OTU400	Bacteria	Proteobacteria	Betaproteobacteria	Burkholderiales	Comamonadaceae	NA	NA
OTU401	Bacteria	Proteobacteria	Alphaproteobacteria	Sphingomonadales	Sphingomonadaceae	NA	NA
OTU402	Bacteria	Actinobacteria	Actinobacteria	Actinomycetales	Microbacteriaceae	NA	NA
OTU403	Bacteria	Proteobacteria	Deltaproteobacteria	Myxococcales	NA	NA	NA
OTU404	Bacteria	Proteobacteria	Alphaproteobacteria	Rhodospirillales	Rhodospirillaceae	Magnetospirillum	NA
OTU405	Bacteria	Proteobacteria	Betaproteobacteria	Burkholderiales	Oxalobacteraceae	NA	NA
OTU406	Bacteria	Proteobacteria	Betaproteobacteria	Burkholderiales	Oxalobacteraceae	NA	NA
OTU407	Bacteria	Bacteroidetes	[Saprospirae]	[Saprospirales]	Chitinophagaceae	NA	NA
OTU408	Bacteria	Actinobacteria	Thermoleophilia	Solirubrobacterales	Solirubrobacteraceae	NA	NA
OTU409	Bacteria	Proteobacteria	Betaproteobacteria	Rhodocyclales	Rhodocyclaceae	NA	NA
OTU410	Bacteria	Proteobacteria	Gammaproteobacteria	Enterobacteriales	Enterobacteriaceae	Pantoea	agglomerans
OTU411	Bacteria	Bacteroidetes	Cytophagia	Cytophagales	Cytophagaceae	NA	NA
OTU412	Bacteria	Verrucomicrobia	Opitutae	Opitutales	Opitutaceae	Opitutus	NA
OTU413	Bacteria	Verrucomicrobia	[Pedosphaerae]	[Pedosphaerales]	Ellin517	NA	NA
OTU414	Bacteria	Cyanobacteria	Chloroplast	Chlorophyta	Chlamydomonadaceae	NA	NA
OTU415	Bacteria	Proteobacteria	Alphaproteobacteria	Sphingomonadales	Sphingomonadaceae	Novosphingobium	NA
OTU416	Bacteria	Proteobacteria	Alphaproteobacteria	Rhodospirillales	Rhodospirillaceae	NA	NA
OTU417	Bacteria	Gemmatimonadetes	Gemm-1	NA	NA	NA	NA
OTU418	Bacteria	Bacteroidetes	Cytophagia	Cytophagales	Cytophagaceae	NA	NA
OTU419	Bacteria	Proteobacteria	Betaproteobacteria	Burkholderiales	Comamonadaceae	NA	NA
OTU420	Bacteria	Bacteroidetes	Sphingobacteriia	Sphingobacteriales	Sphingobacteriaceae	NA	NA
OTU421	Bacteria	Acidobacteria	[Chloracidobacteria]	RB41	NA	NA	NA
OTU422	Bacteria	Acidobacteria	Acidobacteria-6	iii1-15	NA	NA	NA
OTU423	Bacteria	Proteobacteria	Gammaproteobacteria	Xanthomonadales	Xanthomonadaceae	Pseudoxanthomonas	indica
OTU424	Bacteria	Proteobacteria	Gammaproteobacteria	Xanthomonadales	Xanthomonadaceae	Luteimonas	NA
OTU425	Bacteria	Firmicutes	Bacilli	Bacillales	Bacillaceae	Bacillus	NA
OTU426	Bacteria	Bacteroidetes	Cytophagia	Cytophagales	Cytophagaceae	Sporocytophaga	NA
OTU427	Bacteria	Planctomycetes	Planctomycetia	Gemmatales	Isosphaeraceae	NA	NA
OTU428	Bacteria	Acidobacteria	[Chloracidobacteria]	RB41	NA	NA	NA
OTU429	Bacteria	Acidobacteria	Acidobacteria-6	iii1-15	NA	NA	NA
OTU430	Bacteria	Proteobacteria	Alphaproteobacteria	Rhizobiales	Aurantimonadaceae	NA	NA
OTU431	Bacteria	Proteobacteria	Gammaproteobacteria	NA	NA	NA	NA
OTU432	Bacteria	Proteobacteria	Alphaproteobacteria	Rhizobiales	Rhizobiaceae	Agrobacterium	NA
OTU433	Bacteria	Firmicutes	Bacilli	Bacillales	Bacillaceae	Bacillus	NA
OTU434	Bacteria	Proteobacteria	Alphaproteobacteria	Rhizobiales	NA	NA	NA
OTU435	Bacteria	Proteobacteria	Gammaproteobacteria	Xanthomonadales	Xanthomonadaceae	Pseudoxanthomonas	mexicana
OTU436	Bacteria	Acidobacteria	Acidobacteria-6	iii1-15	NA	NA	NA
OTU437	Bacteria	Proteobacteria	Alphaproteobacteria	Rhizobiales	Hyphomicrobiaceae	Rhodoplanes	NA
OTU438	Bacteria	Proteobacteria	Alphaproteobacteria	Rhodospirillales	Rhodospirillaceae	NA	NA
OTU439	Bacteria	Verrucomicrobia	[Pedosphaerae]	[Pedosphaerales]	Ellin517	NA	NA
OTU440	Bacteria	Bacteroidetes	Flavobacteriia	Flavobacteriales	Flavobacteriaceae	Flavobacterium	NA
OTU441	Bacteria	Acidobacteria	Acidobacteria-6	iii1-15	NA	NA	NA
OTU442	Bacteria	Proteobacteria	Gammaproteobacteria	Pseudomonadales	Pseudomonadaceae	NA	NA
OTU443	Bacteria	Bacteroidetes	[Saprospirae]	[Saprospirales]	Chitinophagaceae	Flavisolibacter	NA
OTU444	Bacteria	Gemmatimonadetes	Gemmatimonadetes	Gemmatimonadales	NA	NA	NA
OTU445	Bacteria	Proteobacteria	Gammaproteobacteria	Xanthomonadales	Xanthomonadaceae	NA	NA
OTU446	Bacteria	Proteobacteria	Betaproteobacteria	SC-I-84	NA	NA	NA
OTU447	Bacteria	Proteobacteria	Alphaproteobacteria	Rhizobiales	Hyphomicrobiaceae	Rhodoplanes	NA
OTU448	Bacteria	Proteobacteria	Gammaproteobacteria	Xanthomonadales	Xanthomonadaceae	Thermomonas	NA
OTU449	Bacteria	Proteobacteria	Deltaproteobacteria	Myxococcales	NA	NA	NA
OTU450	Bacteria	Proteobacteria	Gammaproteobacteria	Pseudomonadales	Moraxellaceae	Acinetobacter	NA
OTU451	Bacteria	Proteobacteria	Alphaproteobacteria	Sphingomonadales	Sphingomonadaceae	Kaistobacter	NA
OTU452	Bacteria	Firmicutes	Clostridia	Clostridiales	Clostridiaceae	Clostridium	NA
OTU453	Bacteria	Proteobacteria	Gammaproteobacteria	Pseudomonadales	Pseudomonadaceae	NA	NA
OTU454	Bacteria	Proteobacteria	Alphaproteobacteria	Caulobacterales	Caulobacteraceae	Mycoplana	NA
OTU455	Bacteria	Proteobacteria	Gammaproteobacteria	Pseudomonadales	Pseudomonadaceae	Pseudomonas	NA
OTU456	Bacteria	Proteobacteria	Gammaproteobacteria	Pseudomonadales	Pseudomonadaceae	NA	NA
OTU457	Bacteria	Proteobacteria	Alphaproteobacteria	Rhizobiales	Hyphomicrobiaceae	Rhodoplanes	NA
OTU458	Bacteria	Proteobacteria	Alphaproteobacteria	Rhizobiales	Phyllobacteriaceae	Mesorhizobium	NA
OTU459	Bacteria	Proteobacteria	Gammaproteobacteria	Thiotrichales	Piscirickettsiaceae	NA	NA
OTU460	Bacteria	Acidobacteria	Acidobacteria-6	iii1-15	mb2424	NA	NA
OTU461	Bacteria	Chloroflexi	Chloroflexi	[Roseiflexales]	[Kouleothrixaceae]	NA	NA
OTU462	Bacteria	Verrucomicrobia	[Spartobacteria]	[Chthoniobacterales]	[Chthoniobacteraceae]	DA101	NA
OTU463	Bacteria	Proteobacteria	Alphaproteobacteria	Rhodospirillales	Rhodospirillaceae	NA	NA
OTU464	Bacteria	Bacteroidetes	Flavobacteriia	Flavobacteriales	Cryomorphaceae	Fluviicola	NA
OTU465	Bacteria	Actinobacteria	Acidimicrobiia	Acidimicrobiales	NA	NA	NA
OTU466	Bacteria	Armatimonadetes	[Fimbriimonadia]	[Fimbriimonadales]	[Fimbriimonadaceae]	Fimbriimonas	NA
OTU467	Bacteria	Planctomycetes	Planctomycetia	Gemmatales	Gemmataceae	Gemmata	NA
OTU468	Bacteria	Proteobacteria	Gammaproteobacteria	Pseudomonadales	Moraxellaceae	Acinetobacter	NA
OTU469	Bacteria	Proteobacteria	Alphaproteobacteria	NA	NA	NA	NA
OTU470	Bacteria	Proteobacteria	Deltaproteobacteria	Myxococcales	NA	NA	NA
OTU471	Bacteria	Proteobacteria	Betaproteobacteria	Methylophilales	Methylophilaceae	NA	NA
OTU472	Bacteria	Acidobacteria	[Chloracidobacteria]	RB41	NA	NA	NA
OTU473	Bacteria	Actinobacteria	Thermoleophilia	Gaiellales	Gaiellaceae	NA	NA
OTU474	Bacteria	Acidobacteria	Solibacteres	Solibacterales	NA	NA	NA
OTU475	Bacteria	Proteobacteria	Alphaproteobacteria	Rhizobiales	Rhizobiaceae	NA	NA
OTU476	Bacteria	Verrucomicrobia	[Spartobacteria]	[Chthoniobacterales]	[Chthoniobacteraceae]	NA	NA
OTU477	Bacteria	Acidobacteria	Solibacteres	Solibacterales	NA	NA	NA
OTU478	Bacteria	Proteobacteria	Gammaproteobacteria	Pseudomonadales	Pseudomonadaceae	NA	NA
OTU479	Bacteria	Proteobacteria	Betaproteobacteria	Burkholderiales	Comamonadaceae	Comamonas	NA
OTU480	Bacteria	Actinobacteria	Actinobacteria	Actinomycetales	Streptomycetaceae	Streptomyces	NA
OTU481	Bacteria	Proteobacteria	Alphaproteobacteria	Sphingomonadales	Sphingomonadaceae	Kaistobacter	NA
OTU482	Bacteria	Bacteroidetes	Sphingobacteriia	Sphingobacteriales	NA	NA	NA
OTU483	Bacteria	Proteobacteria	Betaproteobacteria	Rhodocyclales	Rhodocyclaceae	NA	NA
OTU484	Bacteria	Proteobacteria	Gammaproteobacteria	NA	NA	NA	NA
OTU485	Bacteria	Acidobacteria	Solibacteres	Solibacterales	NA	NA	NA
OTU486	Bacteria	Proteobacteria	Alphaproteobacteria	Rhodospirillales	Rhodospirillaceae	NA	NA
OTU487	Bacteria	Proteobacteria	Deltaproteobacteria	Bdellovibrionales	Bdellovibrionaceae	Bdellovibrio	NA
OTU488	Bacteria	Proteobacteria	Betaproteobacteria	Burkholderiales	Comamonadaceae	NA	NA
OTU489	Bacteria	Bacteroidetes	[Saprospirae]	[Saprospirales]	Chitinophagaceae	NA	NA
OTU490	Bacteria	Proteobacteria	Betaproteobacteria	Burkholderiales	Oxalobacteraceae	NA	NA
OTU491	Bacteria	Actinobacteria	Thermoleophilia	Solirubrobacterales	NA	NA	NA
OTU492	Bacteria	Verrucomicrobia	[Pedosphaerae]	[Pedosphaerales]	Ellin517	NA	NA
OTU493	Bacteria	Bacteroidetes	[Saprospirae]	[Saprospirales]	Chitinophagaceae	Flavisolibacter	NA
OTU494	Bacteria	Actinobacteria	Actinobacteria	Actinomycetales	Streptomycetaceae	Streptomyces	NA
OTU495	Bacteria	Bacteroidetes	[Saprospirae]	[Saprospirales]	Chitinophagaceae	NA	NA
OTU496	Bacteria	Acidobacteria	Acidobacteria-6	iii1-15	NA	NA	NA
OTU497	Bacteria	Gemmatimonadetes	Gemmatimonadetes	Gemmatimonadales	NA	NA	NA
OTU498	Bacteria	Acidobacteria	Acidobacteria-6	iii1-15	mb2424	NA	NA
OTU499	Bacteria	Acidobacteria	Acidobacteria-6	iii1-15	NA	NA	NA
OTU500	Bacteria	Actinobacteria	Actinobacteria	Actinomycetales	Streptomycetaceae	NA	NA
OTU501	Bacteria	Gemmatimonadetes	Gemmatimonadetes	Gemmatimonadales	Ellin5301	NA	NA
OTU502	Bacteria	Acidobacteria	iii1-8	DS-18	NA	NA	NA
OTU503	Bacteria	Chloroflexi	TK10	AKYG885	NA	NA	NA
OTU504	Bacteria	Firmicutes	Bacilli	Bacillales	Bacillaceae	Anoxybacillus	kestanbolensis
OTU505	Bacteria	Proteobacteria	Alphaproteobacteria	Caulobacterales	Caulobacteraceae	NA	NA
OTU506	Bacteria	Proteobacteria	Gammaproteobacteria	Pseudomonadales	Moraxellaceae	Acinetobacter	NA
OTU507	Bacteria	Proteobacteria	Alphaproteobacteria	Rhodospirillales	Rhodospirillaceae	Azospirillum	NA
OTU508	Bacteria	Actinobacteria	Actinobacteria	Actinomycetales	Nocardiopsaceae	NA	NA
OTU509	Bacteria	Gemmatimonadetes	Gemm-5	NA	NA	NA	NA
OTU510	Bacteria	Bacteroidetes	[Saprospirae]	[Saprospirales]	Saprospiraceae	NA	NA
OTU511	Bacteria	Proteobacteria	Alphaproteobacteria	Rhodospirillales	Rhodospirillaceae	NA	NA
OTU512	Bacteria	Proteobacteria	Alphaproteobacteria	Sphingomonadales	Sphingomonadaceae	Kaistobacter	NA
OTU513	Bacteria	Bacteroidetes	Flavobacteriia	Flavobacteriales	[Weeksellaceae]	Chryseobacterium	NA
OTU514	Bacteria	Bacteroidetes	[Saprospirae]	[Saprospirales]	Chitinophagaceae	NA	NA
OTU515	Bacteria	Firmicutes	Clostridia	Clostridiales	Clostridiaceae	Clostridium	NA
OTU516	Bacteria	Actinobacteria	Actinobacteria	Actinomycetales	Intrasporangiaceae	Knoellia	NA
OTU517	Bacteria	Proteobacteria	Alphaproteobacteria	Sphingomonadales	Sphingomonadaceae	Kaistobacter	NA
OTU518	Bacteria	Acidobacteria	Acidobacteria-6	iii1-15	NA	NA	NA
OTU519	Bacteria	Firmicutes	Bacilli	Bacillales	Paenibacillaceae	Paenibacillus	NA
OTU520	Bacteria	Proteobacteria	Deltaproteobacteria	NA	NA	NA	NA
OTU521	Bacteria	Acidobacteria	Acidobacteria-6	iii1-15	RB40	NA	NA
OTU522	Bacteria	Proteobacteria	Deltaproteobacteria	Myxococcales	Polyangiaceae	Chondromyces	NA
OTU523	Bacteria	Actinobacteria	Actinobacteria	Actinomycetales	Geodermatophilaceae	NA	NA
OTU524	Bacteria	Planctomycetes	Planctomycetia	Gemmatales	Gemmataceae	Gemmata	NA
OTU525	Bacteria	Actinobacteria	Actinobacteria	Actinomycetales	Micrococcaceae	NA	NA
OTU526	Bacteria	Planctomycetes	Phycisphaerae	WD2101	NA	NA	NA
OTU527	Bacteria	Actinobacteria	Actinobacteria	Actinomycetales	Thermomonosporaceae	Spirillospora	rubra
OTU528	Bacteria	Proteobacteria	Alphaproteobacteria	Rhodospirillales	Rhodospirillaceae	Skermanella	NA
OTU529	Bacteria	Acidobacteria	Acidobacteria-6	iii1-15	NA	NA	NA
OTU530	Bacteria	Actinobacteria	Thermoleophilia	Solirubrobacterales	Solirubrobacteraceae	NA	NA
OTU531	Bacteria	Acidobacteria	Acidobacteria-6	iii1-15	NA	NA	NA
OTU532	Bacteria	Proteobacteria	Gammaproteobacteria	Thiotrichales	Piscirickettsiaceae	NA	NA
OTU533	Bacteria	Proteobacteria	Gammaproteobacteria	Pseudomonadales	Pseudomonadaceae	Pseudomonas	veronii
OTU534	Bacteria	Chlorobi	OPB56	NA	NA	NA	NA
OTU535	Bacteria	Bacteroidetes	Sphingobacteriia	Sphingobacteriales	Sphingobacteriaceae	NA	NA
OTU536	Bacteria	Acidobacteria	S035	NA	NA	NA	NA
OTU537	Bacteria	Planctomycetes	Planctomycetia	Gemmatales	Gemmataceae	NA	NA
OTU538	Bacteria	Proteobacteria	Deltaproteobacteria	Myxococcales	NA	NA	NA
OTU539	Bacteria	Proteobacteria	Alphaproteobacteria	Rhodobacterales	Rhodobacteraceae	NA	NA
OTU540	Bacteria	Firmicutes	Bacilli	Bacillales	NA	NA	NA
OTU541	Bacteria	Verrucomicrobia	Verrucomicrobiae	Verrucomicrobiales	Verrucomicrobiaceae	NA	NA
OTU542	Bacteria	Proteobacteria	Deltaproteobacteria	Myxococcales	Nannocystaceae	Plesiocystis	NA
OTU543	Bacteria	Firmicutes	Clostridia	Clostridiales	Christensenellaceae	NA	NA
OTU544	Bacteria	Proteobacteria	Alphaproteobacteria	Sphingomonadales	Sphingomonadaceae	Kaistobacter	NA
OTU545	Bacteria	Firmicutes	Bacilli	Bacillales	Bacillaceae	Bacillus	NA
OTU546	Bacteria	Actinobacteria	Actinobacteria	Actinomycetales	Microbacteriaceae	Agromyces	NA
OTU547	Bacteria	Proteobacteria	Alphaproteobacteria	Sphingomonadales	Sphingomonadaceae	Kaistobacter	NA
OTU548	Bacteria	Actinobacteria	Acidimicrobiia	Acidimicrobiales	EB1017	NA	NA
OTU549	Bacteria	Proteobacteria	Alphaproteobacteria	Rhizobiales	Rhizobiaceae	Agrobacterium	NA
OTU550	Bacteria	Actinobacteria	Actinobacteria	Actinomycetales	Microbacteriaceae	Pseudoclavibacter	soli
OTU551	Bacteria	Firmicutes	Clostridia	Clostridiales	Ruminococcaceae	NA	NA
OTU552	Bacteria	Verrucomicrobia	Opitutae	Opitutales	Opitutaceae	Opitutus	NA
OTU553	Bacteria	Actinobacteria	Thermoleophilia	Solirubrobacterales	Solirubrobacteraceae	NA	NA
OTU554	Bacteria	Firmicutes	Bacilli	Bacillales	Paenibacillaceae	Paenibacillus	NA
OTU555	Bacteria	Proteobacteria	Betaproteobacteria	Burkholderiales	Oxalobacteraceae	NA	NA
OTU556	Bacteria	Planctomycetes	Phycisphaerae	WD2101	NA	NA	NA
OTU557	Bacteria	Proteobacteria	Betaproteobacteria	Burkholderiales	Oxalobacteraceae	NA	NA
OTU558	Bacteria	Proteobacteria	Deltaproteobacteria	Desulfuromonadales	Geobacteraceae	Geobacter	NA
OTU559	Bacteria	Firmicutes	Clostridia	Clostridiales	Clostridiaceae	Clostridium	neonatale
OTU560	Bacteria	Bacteroidetes	Sphingobacteriia	Sphingobacteriales	NA	NA	NA
OTU561	Bacteria	Proteobacteria	Betaproteobacteria	Burkholderiales	Comamonadaceae	Methylibium	NA
OTU562	Bacteria	Proteobacteria	Alphaproteobacteria	Rhizobiales	Methylobacteriaceae	Methylobacterium	adhaesivum
OTU563	Bacteria	Chlorobi	OPB56	NA	NA	NA	NA
OTU564	Bacteria	Proteobacteria	Alphaproteobacteria	Rhodospirillales	NA	NA	NA
OTU565	Bacteria	Proteobacteria	Alphaproteobacteria	Rhizobiales	Hyphomicrobiaceae	NA	NA
OTU566	Bacteria	Firmicutes	Clostridia	Clostridiales	Ruminococcaceae	NA	NA
OTU567	Bacteria	Actinobacteria	Actinobacteria	Actinomycetales	Mycobacteriaceae	Mycobacterium	NA
OTU568	Bacteria	Actinobacteria	Thermoleophilia	Gaiellales	Gaiellaceae	NA	NA
OTU569	Bacteria	Acidobacteria	Acidobacteria-6	CCU21	NA	NA	NA
OTU570	Bacteria	Proteobacteria	Gammaproteobacteria	Pseudomonadales	Pseudomonadaceae	NA	NA
OTU571	Bacteria	Proteobacteria	Gammaproteobacteria	Pseudomonadales	Pseudomonadaceae	Pseudomonas	NA
OTU572	Bacteria	Gemmatimonadetes	Gemmatimonadetes	NA	NA	NA	NA
OTU573	Bacteria	Firmicutes	Bacilli	Bacillales	Bacillaceae	Bacillus	badius
OTU574	Bacteria	Proteobacteria	Alphaproteobacteria	Rickettsiales	mitochondria	Geranium	macrorrhizum
OTU575	Bacteria	Proteobacteria	Deltaproteobacteria	Myxococcales	NA	NA	NA
OTU576	Bacteria	Chloroflexi	TK10	AKYG885	Dolo_23	NA	NA
OTU577	Bacteria	Firmicutes	Bacilli	Bacillales	Bacillaceae	NA	NA
OTU578	Bacteria	Actinobacteria	Actinobacteria	Actinomycetales	Streptomycetaceae	Kitasatospora	NA
OTU579	Bacteria	Proteobacteria	Deltaproteobacteria	Myxococcales	Myxococcaceae	NA	NA
OTU580	Bacteria	Proteobacteria	Deltaproteobacteria	Myxococcales	NA	NA	NA
OTU581	Bacteria	Bacteroidetes	Sphingobacteriia	Sphingobacteriales	Sphingobacteriaceae	Parapedobacter	NA
OTU582	Bacteria	Bacteroidetes	Sphingobacteriia	Sphingobacteriales	Sphingobacteriaceae	NA	NA
OTU583	Bacteria	Gemmatimonadetes	Gemm-1	NA	NA	NA	NA
OTU584	Bacteria	Actinobacteria	Acidimicrobiia	Acidimicrobiales	NA	NA	NA
OTU585	Bacteria	Firmicutes	Bacilli	Bacillales	Planococcaceae	Sporosarcina	ginsengi
OTU586	Bacteria	Actinobacteria	Actinobacteria	Actinomycetales	Micromonosporaceae	NA	NA
OTU587	Bacteria	Gemmatimonadetes	Gemm-3	NA	NA	NA	NA
OTU588	Bacteria	Proteobacteria	Alphaproteobacteria	Rhizobiales	Bradyrhizobiaceae	NA	NA
OTU589	Bacteria	Proteobacteria	Betaproteobacteria	MND1	NA	NA	NA
OTU590	Bacteria	Bacteroidetes	[Saprospirae]	[Saprospirales]	Chitinophagaceae	NA	NA
OTU591	Bacteria	Proteobacteria	Alphaproteobacteria	Rhodospirillales	Rhodospirillaceae	Skermanella	NA
OTU592	Bacteria	Actinobacteria	Actinobacteria	Actinomycetales	Microbacteriaceae	NA	NA
OTU593	Bacteria	Planctomycetes	Phycisphaerae	WD2101	NA	NA	NA
OTU594	Bacteria	Firmicutes	Bacilli	Bacillales	Bacillaceae	NA	NA
OTU595	Bacteria	Chloroflexi	Anaerolineae	SBR1031	A4b	NA	NA
OTU596	Bacteria	Actinobacteria	Thermoleophilia	Gaiellales	Gaiellaceae	NA	NA
OTU597	Bacteria	Actinobacteria	Actinobacteria	Actinomycetales	Actinosynnemataceae	Kutzneria	NA
OTU598	Bacteria	Proteobacteria	Deltaproteobacteria	Myxococcales	Haliangiaceae	NA	NA
OTU599	Bacteria	Proteobacteria	Alphaproteobacteria	Rhodospirillales	Rhodospirillaceae	Skermanella	NA
OTU600	Bacteria	Actinobacteria	Actinobacteria	Actinomycetales	Mycobacteriaceae	Mycobacterium	NA
OTU601	Bacteria	Acidobacteria	[Chloracidobacteria]	RB41	Ellin6075	NA	NA
OTU602	Bacteria	Acidobacteria	iii1-8	DS-18	NA	NA	NA
OTU603	Bacteria	Actinobacteria	Rubrobacteria	Rubrobacterales	Rubrobacteraceae	Rubrobacter	NA
OTU604	Bacteria	Actinobacteria	Actinobacteria	Actinomycetales	Nocardioidaceae	NA	NA
OTU605	Bacteria	Planctomycetes	Phycisphaerae	WD2101	NA	NA	NA
OTU606	Bacteria	Acidobacteria	Acidobacteria-6	iii1-15	NA	NA	NA
OTU607	Bacteria	Proteobacteria	Deltaproteobacteria	Myxococcales	Haliangiaceae	NA	NA
OTU608	Bacteria	Bacteroidetes	Sphingobacteriia	Sphingobacteriales	NA	NA	NA
OTU609	Bacteria	Actinobacteria	Actinobacteria	Actinomycetales	NA	NA	NA
OTU610	Bacteria	Proteobacteria	Alphaproteobacteria	Sphingomonadales	Sphingomonadaceae	Kaistobacter	NA
OTU611	Bacteria	Chloroflexi	Gitt-GS-136	NA	NA	NA	NA
OTU612	Bacteria	Proteobacteria	Alphaproteobacteria	Sphingomonadales	Sphingomonadaceae	Sphingomonas	NA
OTU613	Bacteria	Bacteroidetes	[Saprospirae]	[Saprospirales]	Chitinophagaceae	NA	NA
OTU614	Bacteria	Proteobacteria	Gammaproteobacteria	Pseudomonadales	Pseudomonadaceae	Pseudomonas	stutzeri
OTU615	Bacteria	Actinobacteria	Thermoleophilia	Gaiellales	Gaiellaceae	NA	NA
OTU616	Bacteria	Firmicutes	Bacilli	Bacillales	Bacillaceae	NA	NA
OTU617	Bacteria	Bacteroidetes	Flavobacteriia	Flavobacteriales	[Weeksellaceae]	Chryseobacterium	NA
OTU618	Bacteria	Proteobacteria	Alphaproteobacteria	Sphingomonadales	Sphingomonadaceae	NA	NA
OTU619	Bacteria	Proteobacteria	Alphaproteobacteria	Rickettsiales	NA	NA	NA
OTU620	Bacteria	Bacteroidetes	[Saprospirae]	[Saprospirales]	Chitinophagaceae	Flavisolibacter	NA
OTU621	Bacteria	Firmicutes	Bacilli	Bacillales	Planococcaceae	NA	NA
OTU622	Bacteria	Actinobacteria	Acidimicrobiia	Acidimicrobiales	EB1017	NA	NA
OTU623	Bacteria	Acidobacteria	Acidobacteria-6	iii1-15	mb2424	NA	NA
OTU624	Bacteria	Proteobacteria	Alphaproteobacteria	Rhizobiales	Methylocystaceae	NA	NA
OTU625	Bacteria	Actinobacteria	Actinobacteria	Actinomycetales	Micromonosporaceae	NA	NA
OTU626	Bacteria	Actinobacteria	Thermoleophilia	Solirubrobacterales	Patulibacteraceae	NA	NA
OTU627	Bacteria	Proteobacteria	Deltaproteobacteria	Myxococcales	NA	NA	NA
OTU628	Bacteria	Proteobacteria	Gammaproteobacteria	Xanthomonadales	Sinobacteraceae	NA	NA
OTU629	Bacteria	Acidobacteria	Acidobacteria-6	iii1-15	NA	NA	NA
OTU630	Bacteria	Proteobacteria	Betaproteobacteria	Burkholderiales	Oxalobacteraceae	NA	NA
OTU631	Bacteria	Proteobacteria	Betaproteobacteria	Burkholderiales	Comamonadaceae	Variovorax	NA
OTU632	Bacteria	Proteobacteria	Alphaproteobacteria	Sphingomonadales	Sphingomonadaceae	NA	NA
OTU633	Bacteria	Bacteroidetes	Flavobacteriia	Flavobacteriales	Flavobacteriaceae	Flavobacterium	NA
OTU634	Bacteria	Actinobacteria	Actinobacteria	Actinomycetales	Streptomycetaceae	Streptomyces	lanatus
OTU635	Bacteria	Proteobacteria	Gammaproteobacteria	Pseudomonadales	Pseudomonadaceae	NA	NA
OTU636	Bacteria	Proteobacteria	Gammaproteobacteria	Xanthomonadales	Xanthomonadaceae	Fulvimonas	soli
OTU637	Bacteria	Chloroflexi	Ellin6529	NA	NA	NA	NA
OTU638	Bacteria	Firmicutes	Bacilli	Bacillales	Paenibacillaceae	Paenibacillus	lautus
OTU639	Bacteria	Proteobacteria	Alphaproteobacteria	Sphingomonadales	Sphingomonadaceae	NA	NA
OTU640	Bacteria	Proteobacteria	Alphaproteobacteria	Rhizobiales	Methylocystaceae	Methylosinus	NA
OTU641	Bacteria	Proteobacteria	Gammaproteobacteria	Xanthomonadales	Sinobacteraceae	NA	NA
OTU642	Bacteria	Planctomycetes	Planctomycetia	Gemmatales	Gemmataceae	NA	NA
OTU643	Bacteria	Proteobacteria	Alphaproteobacteria	Sphingomonadales	Erythrobacteraceae	Erythromicrobium	ramosum
OTU644	Bacteria	Actinobacteria	Actinobacteria	Actinomycetales	Microbacteriaceae	Mycetocola	NA
OTU645	Bacteria	Proteobacteria	Gammaproteobacteria	Pseudomonadales	Pseudomonadaceae	NA	NA
OTU646	Bacteria	Firmicutes	Clostridia	Clostridiales	NA	NA	NA
OTU647	Bacteria	Proteobacteria	Alphaproteobacteria	Rickettsiales	NA	NA	NA
OTU648	Bacteria	Firmicutes	Bacilli	Bacillales	Paenibacillaceae	NA	NA
OTU649	Bacteria	Planctomycetes	Planctomycetia	Gemmatales	Isosphaeraceae	NA	NA
OTU650	Bacteria	Verrucomicrobia	[Pedosphaerae]	[Pedosphaerales]	Ellin517	NA	NA
OTU651	Bacteria	Firmicutes	Clostridia	Clostridiales	Clostridiaceae	NA	NA
OTU652	Bacteria	Actinobacteria	Actinobacteria	Actinomycetales	Nocardioidaceae	NA	NA
OTU653	Bacteria	Proteobacteria	Alphaproteobacteria	Sphingomonadales	Sphingomonadaceae	NA	NA
OTU654	Bacteria	Proteobacteria	Betaproteobacteria	NA	NA	NA	NA
OTU655	Bacteria	Bacteroidetes	Bacteroidia	Bacteroidales	NA	NA	NA
OTU656	Bacteria	Acidobacteria	Acidobacteria-6	iii1-15	NA	NA	NA
OTU657	Bacteria	Planctomycetes	OM190	CL500-15	NA	NA	NA
OTU658	Bacteria	Verrucomicrobia	Verrucomicrobiae	Verrucomicrobiales	Verrucomicrobiaceae	Prosthecobacter	debontii
OTU659	Bacteria	Planctomycetes	Planctomycetia	Gemmatales	Gemmataceae	Gemmata	NA
OTU660	Bacteria	Actinobacteria	Actinobacteria	Actinomycetales	Micromonosporaceae	NA	NA
OTU661	Bacteria	Bacteroidetes	Sphingobacteriia	Sphingobacteriales	NA	NA	NA
OTU662	Bacteria	Gemmatimonadetes	Gemm-5	NA	NA	NA	NA
OTU663	Bacteria	Proteobacteria	Alphaproteobacteria	Rhizobiales	Methylobacteriaceae	NA	NA
OTU664	Bacteria	Firmicutes	Bacilli	Bacillales	Planococcaceae	Solibacillus	NA
OTU665	Bacteria	Firmicutes	Bacilli	Bacillales	Bacillaceae	Bacillus	NA
OTU666	Bacteria	Acidobacteria	Sva0725	Sva0725	NA	NA	NA
OTU667	Bacteria	Firmicutes	Bacilli	Bacillales	Bacillaceae	Anoxybacillus	kestanbolensis
OTU668	Bacteria	Proteobacteria	Gammaproteobacteria	Xanthomonadales	Xanthomonadaceae	NA	NA
OTU669	Bacteria	Proteobacteria	Alphaproteobacteria	Rhizobiales	Bradyrhizobiaceae	NA	NA
OTU670	Bacteria	Proteobacteria	Deltaproteobacteria	Myxococcales	NA	NA	NA
OTU671	Bacteria	Firmicutes	Clostridia	Clostridiales	Peptococcaceae	Desulfotomaculum	NA
OTU672	Bacteria	Firmicutes	Clostridia	Clostridiales	Christensenellaceae	NA	NA
OTU673	Bacteria	Proteobacteria	Alphaproteobacteria	Rhizobiales	Methylocystaceae	Pleomorphomonas	NA
OTU674	Bacteria	Actinobacteria	Actinobacteria	Actinomycetales	Micromonosporaceae	Couchioplanes	NA
OTU675	Bacteria	Proteobacteria	Gammaproteobacteria	Xanthomonadales	Xanthomonadaceae	Dokdonella	NA
OTU676	Bacteria	Actinobacteria	Actinobacteria	Actinomycetales	Pseudonocardiaceae	Pseudonocardia	NA
OTU677	Bacteria	Acidobacteria	[Chloracidobacteria]	RB41	Ellin6075	NA	NA
OTU678	Bacteria	Proteobacteria	Alphaproteobacteria	Rhizobiales	Bradyrhizobiaceae	NA	NA
OTU679	Bacteria	Actinobacteria	Thermoleophilia	Gaiellales	Gaiellaceae	NA	NA
OTU680	Bacteria	Actinobacteria	Actinobacteria	Actinomycetales	Micrococcaceae	Microbispora	rosea
OTU681	Bacteria	Actinobacteria	Actinobacteria	Actinomycetales	Micromonosporaceae	Actinoplanes	toevensis
OTU682	Bacteria	Proteobacteria	Gammaproteobacteria	Pseudomonadales	Pseudomonadaceae	Pseudomonas	NA
OTU683	Bacteria	Bacteroidetes	At12OctB3	NA	NA	NA	NA
OTU684	Bacteria	Proteobacteria	Deltaproteobacteria	Myxococcales	Polyangiaceae	NA	NA
OTU685	Bacteria	Actinobacteria	Actinobacteria	Actinomycetales	Micrococcaceae	NA	NA
OTU686	Bacteria	Proteobacteria	Gammaproteobacteria	Enterobacteriales	Enterobacteriaceae	Enterobacter	arachidis
OTU687	Bacteria	Proteobacteria	Alphaproteobacteria	Caulobacterales	Caulobacteraceae	NA	NA
OTU688	Bacteria	Armatimonadetes	0319-6E2	NA	NA	NA	NA
OTU689	Bacteria	Armatimonadetes	Armatimonadia	Armatimonadales	Armatimonadaceae	NA	NA
OTU690	Bacteria	Actinobacteria	Actinobacteria	Actinomycetales	Geodermatophilaceae	NA	NA
OTU691	Bacteria	Proteobacteria	Alphaproteobacteria	Rickettsiales	mitochondria	Spirodela	polyrhiza
OTU692	Bacteria	Actinobacteria	Rubrobacteria	Rubrobacterales	Rubrobacteraceae	Rubrobacter	NA
OTU693	Bacteria	Proteobacteria	Alphaproteobacteria	Rhizobiales	NA	NA	NA
OTU694	Bacteria	Proteobacteria	Betaproteobacteria	Burkholderiales	Comamonadaceae	NA	NA
OTU695	Bacteria	Proteobacteria	Gammaproteobacteria	Enterobacteriales	Enterobacteriaceae	NA	NA
OTU696	Bacteria	Actinobacteria	Actinobacteria	Actinomycetales	Microbacteriaceae	Pseudoclavibacter	bifida
OTU697	Bacteria	Elusimicrobia	Elusimicrobia	Elusimicrobiales	NA	NA	NA
OTU698	Bacteria	Proteobacteria	Alphaproteobacteria	NA	NA	NA	NA
OTU699	Bacteria	Bacteroidetes	Sphingobacteriia	Sphingobacteriales	Sphingobacteriaceae	NA	NA
OTU700	Bacteria	Proteobacteria	Alphaproteobacteria	Rhodospirillales	Acetobacteraceae	Roseomonas	NA
OTU701	Bacteria	Actinobacteria	Thermoleophilia	Solirubrobacterales	NA	NA	NA
OTU702	Bacteria	Gemmatimonadetes	Gemm-3	NA	NA	NA	NA
OTU703	Bacteria	Proteobacteria	Gammaproteobacteria	NA	NA	NA	NA
OTU704	Bacteria	Proteobacteria	Betaproteobacteria	NA	NA	NA	NA
OTU705	Bacteria	Proteobacteria	Gammaproteobacteria	Xanthomonadales	Xanthomonadaceae	NA	NA
OTU706	Bacteria	Planctomycetes	Planctomycetia	Gemmatales	Gemmataceae	Gemmata	NA
OTU707	Bacteria	Proteobacteria	Gammaproteobacteria	Legionellales	Coxiellaceae	Aquicella	NA
OTU708	Bacteria	Proteobacteria	Alphaproteobacteria	Rhizobiales	NA	NA	NA
OTU709	Bacteria	Proteobacteria	Alphaproteobacteria	Rhizobiales	Hyphomicrobiaceae	Devosia	NA
OTU710	Bacteria	Actinobacteria	Actinobacteria	Actinomycetales	Mycobacteriaceae	Mycobacterium	NA
OTU711	Bacteria	Gemmatimonadetes	Gemmatimonadetes	NA	NA	NA	NA
OTU712	Bacteria	Actinobacteria	Acidimicrobiia	Acidimicrobiales	NA	NA	NA
OTU713	Bacteria	Proteobacteria	NA	NA	NA	NA	NA
OTU714	Bacteria	Planctomycetes	Planctomycetia	Gemmatales	Gemmataceae	Gemmata	NA
OTU715	Bacteria	Gemmatimonadetes	Gemmatimonadetes	NA	NA	NA	NA
OTU716	Bacteria	Verrucomicrobia	Opitutae	Opitutales	Opitutaceae	NA	NA
OTU717	Bacteria	Firmicutes	Bacilli	Bacillales	[Exiguobacteraceae]	Exiguobacterium	NA
OTU718	Bacteria	Acidobacteria	Acidobacteria-6	iii1-15	NA	NA	NA
OTU719	Bacteria	Proteobacteria	Deltaproteobacteria	Spirobacillales	NA	NA	NA
OTU720	Bacteria	Actinobacteria	Thermoleophilia	Solirubrobacterales	NA	NA	NA
OTU721	Bacteria	Acidobacteria	Acidobacteria-6	iii1-15	NA	NA	NA
OTU722	Bacteria	Actinobacteria	Actinobacteria	Actinomycetales	Pseudonocardiaceae	Amycolatopsis	thermoflava
OTU723	Bacteria	Proteobacteria	Alphaproteobacteria	Rhizobiales	Methylocystaceae	Methylopila	NA
OTU724	Bacteria	Proteobacteria	Betaproteobacteria	Burkholderiales	Comamonadaceae	Rhodoferax	NA
OTU725	Bacteria	Gemmatimonadetes	Gemm-5	NA	NA	NA	NA
OTU726	Bacteria	Planctomycetes	Planctomycetia	Gemmatales	Gemmataceae	NA	NA
OTU727	Bacteria	Proteobacteria	Alphaproteobacteria	Rhodobacterales	Hyphomonadaceae	NA	NA
OTU728	Bacteria	Proteobacteria	Betaproteobacteria	Ellin6067	NA	NA	NA
OTU729	Bacteria	Proteobacteria	Alphaproteobacteria	Rhizobiales	Beijerinckiaceae	NA	NA
OTU730	Bacteria	Proteobacteria	Alphaproteobacteria	Caulobacterales	Caulobacteraceae	Asticcacaulis	biprosthecium
OTU731	Bacteria	Firmicutes	Bacilli	Bacillales	Bacillaceae	Bacillus	NA
OTU732	Bacteria	Gemmatimonadetes	Gemmatimonadetes	Ellin5290	NA	NA	NA
OTU733	Bacteria	Proteobacteria	Betaproteobacteria	Rhodocyclales	Rhodocyclaceae	Dechloromonas	NA
OTU734	Bacteria	Actinobacteria	Actinobacteria	Actinomycetales	Pseudonocardiaceae	NA	NA
OTU735	Bacteria	Actinobacteria	Actinobacteria	Actinomycetales	NA	NA	NA
OTU736	Bacteria	Proteobacteria	Alphaproteobacteria	Rhizobiales	Phyllobacteriaceae	Mesorhizobium	NA
OTU737	Bacteria	Proteobacteria	Betaproteobacteria	Methylophilales	Methylophilaceae	NA	NA
OTU738	Bacteria	Proteobacteria	Deltaproteobacteria	Myxococcales	NA	NA	NA
OTU739	Bacteria	Proteobacteria	Alphaproteobacteria	Rhodospirillales	Acetobacteraceae	NA	NA
OTU740	Bacteria	Bacteroidetes	[Saprospirae]	[Saprospirales]	Chitinophagaceae	Chitinophaga	NA
OTU741	Bacteria	Cyanobacteria	4C0d-2	SM1D11	NA	NA	NA
OTU742	Bacteria	Bacteroidetes	Sphingobacteriia	Sphingobacteriales	Sphingobacteriaceae	Pedobacter	NA
OTU743	Bacteria	Proteobacteria	Gammaproteobacteria	Pseudomonadales	Pseudomonadaceae	NA	NA
OTU744	Bacteria	Acidobacteria	iii1-8	DS-18	NA	NA	NA
OTU745	Bacteria	Firmicutes	Bacilli	Bacillales	Planococcaceae	NA	NA
OTU746	Bacteria	Acidobacteria	[Chloracidobacteria]	PK29	NA	NA	NA
OTU747	Bacteria	Firmicutes	Bacilli	Bacillales	Bacillaceae	NA	NA
OTU748	Bacteria	Proteobacteria	Deltaproteobacteria	MIZ46	NA	NA	NA
OTU749	Bacteria	Verrucomicrobia	[Pedosphaerae]	[Pedosphaerales]	Ellin517	NA	NA
OTU750	Bacteria	Actinobacteria	Actinobacteria	Actinomycetales	Corynebacteriaceae	Corynebacterium	NA
OTU751	Bacteria	Acidobacteria	Solibacteres	Solibacterales	NA	NA	NA
OTU752	Bacteria	Nitrospirae	Nitrospira	Nitrospirales	Nitrospiraceae	Nitrospira	NA
OTU753	Bacteria	Actinobacteria	Actinobacteria	Actinomycetales	Streptomycetaceae	Streptomyces	NA
OTU754	Bacteria	Acidobacteria	[Chloracidobacteria]	RB41	Ellin6075	NA	NA
OTU755	Bacteria	Verrucomicrobia	[Spartobacteria]	[Chthoniobacterales]	[Chthoniobacteraceae]	NA	NA
OTU756	Bacteria	Acidobacteria	Acidobacteria-6	iii1-15	NA	NA	NA
OTU757	Bacteria	Actinobacteria	Actinobacteria	Actinomycetales	Streptomycetaceae	Streptomyces	axinellae
OTU758	Bacteria	Firmicutes	Bacilli	Bacillales	Planococcaceae	Sporosarcina	NA
OTU759	Bacteria	Firmicutes	Bacilli	Bacillales	Bacillaceae	Bacillus	NA
OTU760	Bacteria	Actinobacteria	Actinobacteria	Actinomycetales	Nocardioidaceae	Aeromicrobium	NA
OTU761	Bacteria	Actinobacteria	Actinobacteria	Actinomycetales	Nocardioidaceae	NA	NA
OTU762	Bacteria	Proteobacteria	Alphaproteobacteria	Rhizobiales	Bradyrhizobiaceae	NA	NA
OTU763	Bacteria	Proteobacteria	Betaproteobacteria	Rhodocyclales	Rhodocyclaceae	NA	NA
OTU764	Bacteria	Bacteroidetes	Cytophagia	Cytophagales	Cytophagaceae	Leadbetterella	NA
OTU765	Bacteria	Firmicutes	Clostridia	Clostridiales	[Mogibacteriaceae]	Anaerovorax	NA
OTU766	Bacteria	Proteobacteria	Betaproteobacteria	Burkholderiales	Alcaligenaceae	NA	NA
OTU767	Bacteria	Proteobacteria	Alphaproteobacteria	Rhizobiales	Hyphomicrobiaceae	Devosia	NA
OTU768	Bacteria	Elusimicrobia	Elusimicrobia	FAC88	NA	NA	NA
OTU769	Bacteria	Proteobacteria	Alphaproteobacteria	NA	NA	NA	NA
OTU770	Bacteria	Actinobacteria	Actinobacteria	Actinomycetales	Brevibacteriaceae	Brevibacterium	NA
OTU771	Bacteria	Bacteroidetes	[Saprospirae]	[Saprospirales]	Chitinophagaceae	NA	NA
OTU772	Bacteria	Proteobacteria	Betaproteobacteria	Burkholderiales	Comamonadaceae	Variovorax	paradoxus
OTU773	Bacteria	Proteobacteria	Alphaproteobacteria	Rhizobiales	Brucellaceae	Ochrobactrum	NA
OTU774	Bacteria	Chloroflexi	Gitt-GS-136	NA	NA	NA	NA
OTU775	Bacteria	Proteobacteria	Alphaproteobacteria	Rhizobiales	NA	NA	NA
OTU776	Bacteria	Gemmatimonadetes	Gemmatimonadetes	Gemmatimonadales	Ellin5301	NA	NA
OTU777	Bacteria	Planctomycetes	Planctomycetia	Pirellulales	Pirellulaceae	Pirellula	NA
OTU778	Bacteria	Proteobacteria	Deltaproteobacteria	Bdellovibrionales	Bdellovibrionaceae	Bdellovibrio	NA
OTU779	Bacteria	Cyanobacteria	4C0d-2	SM1D11	NA	NA	NA
OTU780	Bacteria	Actinobacteria	Actinobacteria	Actinomycetales	Kineosporiaceae	NA	NA
OTU781	Bacteria	Actinobacteria	Actinobacteria	Actinomycetales	Kineosporiaceae	NA	NA
OTU782	Bacteria	Proteobacteria	Betaproteobacteria	Burkholderiales	Oxalobacteraceae	NA	NA
OTU783	Bacteria	Proteobacteria	Betaproteobacteria	Burkholderiales	Oxalobacteraceae	NA	NA
OTU784	Bacteria	Proteobacteria	Deltaproteobacteria	Myxococcales	Nannocystaceae	Plesiocystis	NA
OTU785	Bacteria	Chloroflexi	Anaerolineae	NA	NA	NA	NA
OTU786	Bacteria	Cyanobacteria	Nostocophycideae	Nostocales	Nostocaceae	NA	NA
OTU787	Bacteria	Proteobacteria	Alphaproteobacteria	Sphingomonadales	NA	NA	NA
OTU788	Archaea	Crenarchaeota	Thaumarchaeota	Nitrososphaerales	Nitrososphaeraceae	Candidatus Nitrososphaera	SCA1145
OTU789	Bacteria	Actinobacteria	Actinobacteria	Actinomycetales	Streptomycetaceae	NA	NA
OTU790	Bacteria	Proteobacteria	Deltaproteobacteria	Myxococcales	NA	NA	NA
OTU791	Bacteria	Firmicutes	Bacilli	Bacillales	NA	NA	NA
OTU792	Bacteria	Proteobacteria	Alphaproteobacteria	Rhizobiales	NA	NA	NA
OTU793	Bacteria	Chloroflexi	Chloroflexi	[Roseiflexales]	[Kouleothrixaceae]	NA	NA
OTU794	Bacteria	Proteobacteria	Alphaproteobacteria	Sphingomonadales	Sphingomonadaceae	Sphingobium	NA
OTU795	Bacteria	Proteobacteria	Alphaproteobacteria	Rhizobiales	Bradyrhizobiaceae	Bosea	genosp.
OTU796	Bacteria	Proteobacteria	Betaproteobacteria	NA	NA	NA	NA
OTU797	Bacteria	Proteobacteria	Betaproteobacteria	Methylophilales	NA	NA	NA
OTU798	Bacteria	Chloroflexi	Anaerolineae	SBR1031	A4b	NA	NA
OTU799	Bacteria	Proteobacteria	Alphaproteobacteria	Rhizobiales	Methylocystaceae	NA	NA
OTU800	Bacteria	Proteobacteria	Alphaproteobacteria	Rhodospirillales	Rhodospirillaceae	NA	NA
OTU801	Bacteria	Acidobacteria	Acidobacteria-6	iii1-15	mb2424	NA	NA
OTU802	Bacteria	Gemmatimonadetes	Gemmatimonadetes	NA	NA	NA	NA
OTU803	Bacteria	Actinobacteria	Actinobacteria	Actinomycetales	Geodermatophilaceae	NA	NA
OTU804	Bacteria	Gemmatimonadetes	Gemm-3	NA	NA	NA	NA
OTU805	Bacteria	Firmicutes	Clostridia	Clostridiales	Clostridiaceae	Clostridium	NA
OTU806	Bacteria	Firmicutes	Bacilli	Bacillales	Paenibacillaceae	Paenibacillus	NA
OTU807	Bacteria	Bacteroidetes	[Saprospirae]	[Saprospirales]	Chitinophagaceae	Flavisolibacter	NA
OTU808	Bacteria	Bacteroidetes	Sphingobacteriia	Sphingobacteriales	Sphingobacteriaceae	Pedobacter	NA
OTU809	Bacteria	Actinobacteria	Thermoleophilia	Gaiellales	Gaiellaceae	NA	NA
OTU810	Bacteria	Proteobacteria	Deltaproteobacteria	Myxococcales	NA	NA	NA
OTU811	Bacteria	Firmicutes	Clostridia	Clostridiales	[Tissierellaceae]	Sedimentibacter	NA
OTU812	Bacteria	Proteobacteria	Alphaproteobacteria	Sphingomonadales	Sphingomonadaceae	Sphingopyxis	alaskensis
OTU813	Bacteria	Planctomycetes	Planctomycetia	Gemmatales	Isosphaeraceae	NA	NA
OTU814	Bacteria	Bacteroidetes	Sphingobacteriia	Sphingobacteriales	Sphingobacteriaceae	NA	NA
OTU815	Bacteria	Bacteroidetes	[Saprospirae]	[Saprospirales]	Chitinophagaceae	NA	NA
OTU816	Bacteria	Actinobacteria	Acidimicrobiia	Acidimicrobiales	EB1017	NA	NA
OTU817	Bacteria	Cyanobacteria	Oscillatoriophycideae	Oscillatoriales	Phormidiaceae	Phormidium	murrayii
OTU818	Bacteria	Chloroflexi	TK10	AKYG885	5B-12	NA	NA
OTU819	Bacteria	Proteobacteria	Alphaproteobacteria	Sphingomonadales	NA	NA	NA
OTU820	Bacteria	Proteobacteria	Alphaproteobacteria	Rhodospirillales	Rhodospirillaceae	NA	NA
OTU821	Bacteria	Acidobacteria	[Chloracidobacteria]	RB41	NA	NA	NA
OTU822	Bacteria	Firmicutes	Clostridia	Clostridiales	Christensenellaceae	NA	NA
OTU823	Bacteria	Proteobacteria	Alphaproteobacteria	Sphingomonadales	NA	NA	NA
OTU824	Bacteria	Firmicutes	Clostridia	Clostridiales	Clostridiaceae	NA	NA
OTU825	Bacteria	Proteobacteria	Alphaproteobacteria	Caulobacterales	Caulobacteraceae	NA	NA
OTU826	Bacteria	Chloroflexi	Thermomicrobia	JG30-KF-CM45	NA	NA	NA
OTU827	Bacteria	Proteobacteria	Gammaproteobacteria	Pseudomonadales	Pseudomonadaceae	Pseudomonas	NA
OTU828	Bacteria	Firmicutes	Bacilli	Bacillales	Paenibacillaceae	Paenibacillus	NA
OTU829	Bacteria	Bacteroidetes	Sphingobacteriia	Sphingobacteriales	Sphingobacteriaceae	Pedobacter	NA
OTU830	Bacteria	Proteobacteria	Alphaproteobacteria	Caulobacterales	Caulobacteraceae	NA	NA
OTU831	Bacteria	Bacteroidetes	[Saprospirae]	[Saprospirales]	Chitinophagaceae	NA	NA
OTU832	Bacteria	Gemmatimonadetes	Gemm-5	NA	NA	NA	NA
OTU833	Bacteria	Firmicutes	Clostridia	Clostridiales	Ruminococcaceae	NA	NA
OTU834	Bacteria	Actinobacteria	Actinobacteria	Actinomycetales	Bogoriellaceae	Georgenia	NA
OTU835	Bacteria	BRC1	PRR-11	NA	NA	NA	NA
OTU836	Bacteria	Proteobacteria	Alphaproteobacteria	Sphingomonadales	Sphingomonadaceae	NA	NA
OTU837	Bacteria	Firmicutes	Clostridia	Clostridiales	[Mogibacteriaceae]	Anaerovorax	NA
OTU838	Bacteria	Proteobacteria	Gammaproteobacteria	Pseudomonadales	Moraxellaceae	Acinetobacter	NA
OTU839	Bacteria	Bacteroidetes	Sphingobacteriia	Sphingobacteriales	Sphingobacteriaceae	NA	NA
OTU840	Bacteria	Bacteroidetes	[Saprospirae]	[Saprospirales]	Chitinophagaceae	Flavisolibacter	NA
OTU841	Bacteria	Verrucomicrobia	Verrucomicrobiae	Verrucomicrobiales	Verrucomicrobiaceae	NA	NA
OTU842	Bacteria	Actinobacteria	Actinobacteria	Actinomycetales	NA	NA	NA
OTU843	Bacteria	Proteobacteria	Alphaproteobacteria	Rickettsiales	mitochondria	NA	NA
OTU844	Bacteria	Gemmatimonadetes	Gemmatimonadetes	NA	NA	NA	NA
OTU845	Bacteria	Proteobacteria	Deltaproteobacteria	Myxococcales	Myxococcaceae	NA	NA
OTU846	Bacteria	Proteobacteria	Alphaproteobacteria	Rhizobiales	Hyphomicrobiaceae	Rhodoplanes	NA
OTU847	Bacteria	Gemmatimonadetes	Gemmatimonadetes	Gemmatimonadales	Gemmatimonadaceae	Gemmatimonas	NA
OTU848	Bacteria	Bacteroidetes	[Saprospirae]	[Saprospirales]	Chitinophagaceae	NA	NA
OTU849	Bacteria	Firmicutes	Bacilli	Bacillales	Planococcaceae	Sporosarcina	aquimarina
OTU850	Bacteria	Gemmatimonadetes	Gemmatimonadetes	NA	NA	NA	NA
OTU851	Bacteria	Proteobacteria	Alphaproteobacteria	Rhodospirillales	Acetobacteraceae	NA	NA
OTU852	Bacteria	Proteobacteria	Alphaproteobacteria	Rhizobiales	Hyphomicrobiaceae	Devosia	NA
OTU853	Bacteria	Gemmatimonadetes	Gemmatimonadetes	KD8-87	NA	NA	NA
OTU854	Bacteria	Planctomycetes	Phycisphaerae	WD2101	NA	NA	NA
OTU855	Bacteria	BRC1	PRR-11	NA	NA	NA	NA
OTU856	Bacteria	Proteobacteria	Alphaproteobacteria	Sphingomonadales	Erythrobacteraceae	NA	NA
OTU857	Bacteria	Firmicutes	Clostridia	Clostridiales	Ruminococcaceae	NA	NA
OTU858	Bacteria	Proteobacteria	Alphaproteobacteria	Rhodospirillales	Acetobacteraceae	NA	NA
OTU859	Bacteria	Proteobacteria	Alphaproteobacteria	Caulobacterales	Caulobacteraceae	Caulobacter	NA
OTU860	Bacteria	Chloroflexi	S085	NA	NA	NA	NA
OTU861	Bacteria	Acidobacteria	Acidobacteria-6	iii1-15	mb2424	NA	NA
OTU862	Bacteria	Firmicutes	Clostridia	Clostridiales	Clostridiaceae	Clostridium	NA
OTU863	Bacteria	Actinobacteria	Actinobacteria	Actinomycetales	Mycobacteriaceae	Mycobacterium	NA
OTU864	Bacteria	Firmicutes	Bacilli	Bacillales	Bacillaceae	Bacillus	NA
OTU865	Bacteria	Actinobacteria	Thermoleophilia	Gaiellales	Gaiellaceae	NA	NA
OTU866	Bacteria	Planctomycetes	Planctomycetia	Gemmatales	Isosphaeraceae	NA	NA
OTU867	Bacteria	Actinobacteria	Actinobacteria	Actinomycetales	Pseudonocardiaceae	Saccharopolyspora	NA
OTU868	Bacteria	Acidobacteria	Acidobacteria-6	iii1-15	NA	NA	NA
OTU869	Bacteria	Bacteroidetes	Sphingobacteriia	Sphingobacteriales	NA	NA	NA
OTU870	Bacteria	Verrucomicrobia	[Spartobacteria]	[Chthoniobacterales]	[Chthoniobacteraceae]	heteroC45_4W	NA
OTU871	Bacteria	Actinobacteria	Actinobacteria	Actinomycetales	Nocardiopsaceae	NA	NA
OTU872	Bacteria	Proteobacteria	Alphaproteobacteria	Rhizobiales	Hyphomicrobiaceae	NA	NA
OTU873	Bacteria	Actinobacteria	Actinobacteria	Actinomycetales	Streptomycetaceae	Streptomyces	NA
OTU874	Bacteria	Proteobacteria	Betaproteobacteria	Burkholderiales	Oxalobacteraceae	NA	NA
OTU875	Bacteria	Actinobacteria	Actinobacteria	Actinomycetales	Pseudonocardiaceae	Pseudonocardia	NA
OTU876	Bacteria	Actinobacteria	Acidimicrobiia	Acidimicrobiales	EB1017	NA	NA
OTU877	Bacteria	Chloroflexi	Chloroflexi	AKIW781	NA	NA	NA
OTU878	Bacteria	Actinobacteria	Actinobacteria	Actinomycetales	Streptomycetaceae	Streptomyces	NA
OTU879	Bacteria	Proteobacteria	Betaproteobacteria	Burkholderiales	Comamonadaceae	NA	NA
OTU880	Bacteria	Bacteroidetes	Cytophagia	Cytophagales	Cytophagaceae	Pontibacter	NA
OTU881	Bacteria	Verrucomicrobia	Opitutae	Opitutales	Opitutaceae	Opitutus	NA
OTU882	Bacteria	Bacteroidetes	Cytophagia	Cytophagales	Cytophagaceae	Larkinella	NA
OTU883	Bacteria	Proteobacteria	Gammaproteobacteria	Pseudomonadales	Pseudomonadaceae	NA	NA
OTU884	Bacteria	Actinobacteria	Acidimicrobiia	Acidimicrobiales	NA	NA	NA
OTU885	Bacteria	Proteobacteria	Gammaproteobacteria	Pseudomonadales	Pseudomonadaceae	Pseudomonas	NA
OTU886	Bacteria	Firmicutes	Clostridia	Clostridiales	Gracilibacteraceae	Gracilibacter	NA
OTU887	Bacteria	Firmicutes	Clostridia	Clostridiales	Lachnospiraceae	Coprococcus	NA
OTU888	Bacteria	Chloroflexi	S085	NA	NA	NA	NA
OTU889	Bacteria	Proteobacteria	Betaproteobacteria	Burkholderiales	Comamonadaceae	Rhodoferax	NA
OTU890	Bacteria	Gemmatimonadetes	Gemmatimonadetes	Gemmatimonadales	NA	NA	NA
OTU891	Bacteria	Actinobacteria	Actinobacteria	Actinomycetales	Micromonosporaceae	NA	NA
OTU892	Bacteria	Proteobacteria	Betaproteobacteria	Rhodocyclales	Rhodocyclaceae	NA	NA
OTU893	Bacteria	Proteobacteria	Betaproteobacteria	Burkholderiales	Alcaligenaceae	NA	NA
OTU894	Bacteria	Bacteroidetes	Flavobacteriia	Flavobacteriales	Flavobacteriaceae	Flavobacterium	NA
OTU895	Bacteria	Actinobacteria	Actinobacteria	Actinomycetales	Nocardioidaceae	NA	NA
OTU896	Bacteria	Verrucomicrobia	[Pedosphaerae]	[Pedosphaerales]	auto67_4W	NA	NA
OTU897	Bacteria	Proteobacteria	Alphaproteobacteria	Caulobacterales	Caulobacteraceae	Phenylobacterium	NA
OTU898	Bacteria	Gemmatimonadetes	Gemmatimonadetes	N1423WL	NA	NA	NA
OTU899	Bacteria	Proteobacteria	Alphaproteobacteria	Sphingomonadales	Sphingomonadaceae	Sphingopyxis	NA
OTU900	Bacteria	Bacteroidetes	[Saprospirae]	[Saprospirales]	Chitinophagaceae	NA	NA
OTU901	Bacteria	Proteobacteria	Alphaproteobacteria	Sphingomonadales	Sphingomonadaceae	Sphingomonas	NA
OTU902	Bacteria	Bacteroidetes	[Saprospirae]	[Saprospirales]	NA	NA	NA
OTU903	Bacteria	Actinobacteria	Actinobacteria	Actinomycetales	Thermomonosporaceae	Actinomadura	NA
OTU904	Bacteria	Firmicutes	Bacilli	Bacillales	NA	NA	NA
OTU905	Bacteria	Proteobacteria	Alphaproteobacteria	Rickettsiales	Rickettsiaceae	NA	NA
OTU906	Bacteria	Actinobacteria	Thermoleophilia	Solirubrobacterales	NA	NA	NA
OTU907	Bacteria	Proteobacteria	Alphaproteobacteria	Rhodospirillales	Rhodospirillaceae	NA	NA
OTU908	Bacteria	Firmicutes	Clostridia	Clostridiales	Clostridiaceae	Caloramator	NA
OTU909	Bacteria	Proteobacteria	Alphaproteobacteria	Rickettsiales	mitochondria	Podophyllum	peltatum
OTU910	Bacteria	Proteobacteria	Alphaproteobacteria	Rhizobiales	Hyphomicrobiaceae	Rhodoplanes	NA
OTU911	Bacteria	Proteobacteria	Betaproteobacteria	SBla14	NA	NA	NA
OTU912	Bacteria	FBP	NA	NA	NA	NA	NA
OTU913	Bacteria	Proteobacteria	Deltaproteobacteria	Myxococcales	NA	NA	NA
OTU914	Bacteria	Actinobacteria	Actinobacteria	Actinomycetales	Streptomycetaceae	Streptomyces	NA
OTU915	Bacteria	Actinobacteria	Acidimicrobiia	Acidimicrobiales	NA	NA	NA
OTU916	Bacteria	Acidobacteria	Acidobacteria-6	iii1-15	NA	NA	NA
OTU917	Bacteria	Proteobacteria	Alphaproteobacteria	Sphingomonadales	Sphingomonadaceae	Sphingomonas	wittichii
OTU918	Bacteria	Proteobacteria	Gammaproteobacteria	Pseudomonadales	Pseudomonadaceae	Pseudomonas	NA
OTU919	Bacteria	Planctomycetes	Planctomycetia	Planctomycetales	Planctomycetaceae	Planctomyces	NA
OTU920	Bacteria	Proteobacteria	Gammaproteobacteria	Xanthomonadales	Xanthomonadaceae	NA	NA
OTU921	Bacteria	Proteobacteria	Alphaproteobacteria	Rhizobiales	Rhizobiaceae	Agrobacterium	vitis
OTU922	Bacteria	Cyanobacteria	Chloroplast	Streptophyta	NA	NA	NA
OTU923	Bacteria	Bacteroidetes	Flavobacteriia	Flavobacteriales	[Weeksellaceae]	Chryseobacterium	NA
OTU924	Bacteria	Proteobacteria	Betaproteobacteria	Burkholderiales	Oxalobacteraceae	Herminiimonas	NA
OTU925	Bacteria	Gemmatimonadetes	Gemm-3	NA	NA	NA	NA
OTU926	Bacteria	Bacteroidetes	[Saprospirae]	[Saprospirales]	Chitinophagaceae	NA	NA
OTU927	Bacteria	Proteobacteria	Betaproteobacteria	Burkholderiales	Oxalobacteraceae	NA	NA
OTU928	Bacteria	Gemmatimonadetes	Gemmatimonadetes	Ellin5290	NA	NA	NA
OTU929	Bacteria	Acidobacteria	Acidobacteria-6	iii1-15	RB40	NA	NA
OTU930	Bacteria	Proteobacteria	Alphaproteobacteria	Sphingomonadales	Sphingomonadaceae	Sphingomonas	wittichii
OTU931	Bacteria	Acidobacteria	[Chloracidobacteria]	???-24	NA	NA	NA
OTU932	Bacteria	Actinobacteria	Actinobacteria	Actinomycetales	Intrasporangiaceae	NA	NA
OTU933	Bacteria	Actinobacteria	Rubrobacteria	Rubrobacterales	Rubrobacteraceae	Rubrobacter	NA
OTU934	Bacteria	BRC1	PRR-11	NA	NA	NA	NA
OTU935	Bacteria	Proteobacteria	Alphaproteobacteria	Sphingomonadales	Erythrobacteraceae	Lutibacterium	NA
OTU936	Bacteria	Acidobacteria	Acidobacteria-6	iii1-15	NA	NA	NA
OTU937	Bacteria	Proteobacteria	Alphaproteobacteria	Rickettsiales	NA	NA	NA
OTU938	Bacteria	Proteobacteria	Betaproteobacteria	Burkholderiales	Oxalobacteraceae	Polynucleobacter	cosmopolitanus
OTU939	Bacteria	Firmicutes	Clostridia	Clostridiales	Clostridiaceae	NA	NA
OTU940	Bacteria	Bacteroidetes	Cytophagia	Cytophagales	Cytophagaceae	NA	NA
OTU941	Bacteria	Proteobacteria	Gammaproteobacteria	Alteromonadales	Shewanellaceae	NA	NA
OTU942	Bacteria	Verrucomicrobia	[Spartobacteria]	[Chthoniobacterales]	[Chthoniobacteraceae]	DA101	NA
OTU943	Bacteria	Proteobacteria	Alphaproteobacteria	Rhodobacterales	Rhodobacteraceae	Paracoccus	NA
OTU944	Bacteria	Armatimonadetes	0319-6E2	NA	NA	NA	NA
OTU945	Bacteria	Proteobacteria	Betaproteobacteria	Burkholderiales	Alcaligenaceae	Candidimonas	humi
OTU946	Bacteria	Firmicutes	Bacilli	Bacillales	Bacillaceae	Bacillus	NA
OTU947	Bacteria	Proteobacteria	Alphaproteobacteria	Rhizobiales	Beijerinckiaceae	NA	NA
OTU948	Bacteria	Proteobacteria	Alphaproteobacteria	Sphingomonadales	Sphingomonadaceae	Kaistobacter	NA
OTU949	Bacteria	Actinobacteria	Actinobacteria	Actinomycetales	Micrococcaceae	Arthrobacter	NA
OTU950	Bacteria	Firmicutes	Clostridia	Clostridiales	Ruminococcaceae	Clostridium	hungatei
OTU951	Bacteria	Proteobacteria	Betaproteobacteria	SC-I-84	NA	NA	NA
OTU952	Bacteria	Proteobacteria	Betaproteobacteria	Burkholderiales	Comamonadaceae	NA	NA
OTU953	Bacteria	Proteobacteria	Alphaproteobacteria	Rhizobiales	Hyphomicrobiaceae	Hyphomicrobium	NA
OTU954	Bacteria	Acidobacteria	Solibacteres	Solibacterales	Solibacteraceae	Candidatus Solibacter	NA
OTU955	Bacteria	Planctomycetes	Phycisphaerae	WD2101	NA	NA	NA
OTU956	Bacteria	Gemmatimonadetes	Gemm-5	NA	NA	NA	NA
OTU957	Bacteria	Bacteroidetes	Cytophagia	Cytophagales	Cytophagaceae	Pontibacter	NA
OTU958	Bacteria	Actinobacteria	Acidimicrobiia	Acidimicrobiales	NA	NA	NA
OTU959	Bacteria	Acidobacteria	Acidobacteria-6	iii1-15	NA	NA	NA
OTU960	Bacteria	Bacteroidetes	Flavobacteriia	Flavobacteriales	[Weeksellaceae]	Cloacibacterium	NA
OTU961	Bacteria	Verrucomicrobia	[Spartobacteria]	[Chthoniobacterales]	[Chthoniobacteraceae]	Ellin506	NA
OTU962	Bacteria	Chloroflexi	Anaerolineae	SBR1031	A4b	NA	NA
OTU963	Bacteria	Gemmatimonadetes	Gemm-5	NA	NA	NA	NA
OTU964	Bacteria	Firmicutes	Bacilli	Bacillales	Bacillaceae	Virgibacillus	marismortui
OTU965	Bacteria	Proteobacteria	Betaproteobacteria	Burkholderiales	Comamonadaceae	Lampropedia	NA
OTU966	Bacteria	Bacteroidetes	Flavobacteriia	Flavobacteriales	Cryomorphaceae	Fluviicola	NA
OTU967	Bacteria	Proteobacteria	Betaproteobacteria	NA	NA	NA	NA
OTU968	Bacteria	Proteobacteria	Betaproteobacteria	Burkholderiales	Comamonadaceae	NA	NA
OTU969	Bacteria	Actinobacteria	Actinobacteria	Actinomycetales	Micrococcaceae	Arthrobacter	NA
OTU970	Bacteria	Bacteroidetes	Flavobacteriia	Flavobacteriales	[Weeksellaceae]	Cloacibacterium	NA
OTU971	Bacteria	Firmicutes	Bacilli	Bacillales	Planococcaceae	NA	NA
OTU972	Bacteria	Planctomycetes	Planctomycetia	Gemmatales	Gemmataceae	Gemmata	NA
OTU973	Bacteria	Proteobacteria	Gammaproteobacteria	Legionellales	Coxiellaceae	NA	NA
OTU974	Bacteria	Actinobacteria	Actinobacteria	Actinomycetales	Streptomycetaceae	Streptomyces	ahygroscopicus
OTU975	Bacteria	Actinobacteria	Actinobacteria	Actinomycetales	Cryptosporangiaceae	NA	NA
OTU976	Bacteria	Proteobacteria	Alphaproteobacteria	Sphingomonadales	Sphingomonadaceae	NA	NA
OTU977	Bacteria	Proteobacteria	Betaproteobacteria	Burkholderiales	Comamonadaceae	NA	NA
OTU978	Bacteria	Acidobacteria	[Chloracidobacteria]	RB41	Ellin6075	NA	NA
OTU979	Bacteria	Proteobacteria	Alphaproteobacteria	Sphingomonadales	Sphingomonadaceae	Blastomonas	natatoria
OTU980	Bacteria	Verrucomicrobia	[Spartobacteria]	[Chthoniobacterales]	[Chthoniobacteraceae]	NA	NA
OTU981	Bacteria	Proteobacteria	Alphaproteobacteria	Rhizobiales	Brucellaceae	Ochrobactrum	NA
OTU982	Bacteria	Acidobacteria	Solibacteres	Solibacterales	NA	NA	NA
OTU983	Bacteria	Proteobacteria	Betaproteobacteria	Rhodocyclales	Rhodocyclaceae	NA	NA
OTU984	Bacteria	Actinobacteria	Actinobacteria	Actinomycetales	Sanguibacteraceae	Sanguibacter	soli
OTU985	Bacteria	Actinobacteria	Actinobacteria	Actinomycetales	Micrococcaceae	NA	NA
OTU986	Bacteria	Actinobacteria	MB-A2-108	0319-7L14	NA	NA	NA
OTU987	Bacteria	Proteobacteria	Betaproteobacteria	Burkholderiales	Comamonadaceae	Ramlibacter	NA
OTU988	Archaea	Crenarchaeota	Thaumarchaeota	Nitrososphaerales	Nitrososphaeraceae	Candidatus Nitrososphaera	NA
OTU989	Bacteria	Proteobacteria	Deltaproteobacteria	MIZ46	NA	NA	NA
OTU990	Bacteria	Actinobacteria	Actinobacteria	Actinomycetales	Nocardioidaceae	NA	NA
OTU991	Bacteria	Bacteroidetes	Flavobacteriia	Flavobacteriales	Flavobacteriaceae	Flavobacterium	NA
OTU992	Bacteria	Proteobacteria	Alphaproteobacteria	Rhodospirillales	Rhodospirillaceae	NA	NA
OTU993	Bacteria	Actinobacteria	Acidimicrobiia	Acidimicrobiales	NA	NA	NA
OTU994	Bacteria	Actinobacteria	Acidimicrobiia	Acidimicrobiales	Microthrixaceae	NA	NA
OTU995	Bacteria	Actinobacteria	Acidimicrobiia	Acidimicrobiales	NA	NA	NA
OTU996	Bacteria	Proteobacteria	Betaproteobacteria	MND1	NA	NA	NA
OTU997	Bacteria	Proteobacteria	Alphaproteobacteria	Rhodospirillales	NA	NA	NA
OTU998	Bacteria	Actinobacteria	Actinobacteria	Actinomycetales	Micrococcaceae	Arthrobacter	NA
OTU999	Bacteria	Proteobacteria	Deltaproteobacteria	Myxococcales	NA	NA	NA
OTU1000	Bacteria	Proteobacteria	Deltaproteobacteria	Myxococcales	Myxococcaceae	Anaeromyxobacter	NA
OTU1001	Bacteria	Proteobacteria	Deltaproteobacteria	Myxococcales	Myxococcaceae	Anaeromyxobacter	NA
OTU1002	Bacteria	Proteobacteria	Alphaproteobacteria	Rhizobiales	Phyllobacteriaceae	NA	NA
OTU1003	Bacteria	Acidobacteria	[Chloracidobacteria]	RB41	Ellin6075	NA	NA
OTU1004	Bacteria	Actinobacteria	Thermoleophilia	Solirubrobacterales	NA	NA	NA
OTU1005	Bacteria	Acidobacteria	Acidobacteria-6	iii1-15	NA	NA	NA
OTU1006	Bacteria	Acidobacteria	[Chloracidobacteria]	RB41	Ellin6075	NA	NA
OTU1007	Bacteria	Planctomycetes	Planctomycetia	Pirellulales	Pirellulaceae	NA	NA
OTU1008	Bacteria	Bacteroidetes	Sphingobacteriia	Sphingobacteriales	Sphingobacteriaceae	NA	NA
OTU1009	Bacteria	Verrucomicrobia	Opitutae	NA	NA	NA	NA
OTU1010	Bacteria	Proteobacteria	Deltaproteobacteria	Myxococcales	Cystobacteraceae	Cystobacter	NA
OTU1011	Bacteria	Proteobacteria	Gammaproteobacteria	Enterobacteriales	Enterobacteriaceae	NA	NA
OTU1012	Bacteria	Actinobacteria	Thermoleophilia	Solirubrobacterales	NA	NA	NA
OTU1013	Bacteria	Proteobacteria	Alphaproteobacteria	Caulobacterales	Caulobacteraceae	NA	NA
OTU1014	Bacteria	Gemmatimonadetes	Gemmatimonadetes	Ellin5290	NA	NA	NA
OTU1015	Bacteria	Proteobacteria	Alphaproteobacteria	Rhizobiales	Rhizobiaceae	NA	NA
OTU1016	Bacteria	Firmicutes	Bacilli	Bacillales	Bacillaceae	Bacillus	NA
OTU1017	Bacteria	Actinobacteria	Actinobacteria	Actinomycetales	Microbacteriaceae	Agromyces	NA
OTU1018	Bacteria	Proteobacteria	Gammaproteobacteria	Pseudomonadales	Pseudomonadaceae	Pseudomonas	NA
OTU1019	Bacteria	Cyanobacteria	Chloroplast	Chlorophyta	NA	NA	NA
OTU1020	Bacteria	Actinobacteria	Thermoleophilia	Solirubrobacterales	NA	NA	NA
OTU1021	Bacteria	Proteobacteria	Alphaproteobacteria	NA	NA	NA	NA
OTU1022	Bacteria	Bacteroidetes	Cytophagia	Cytophagales	Cytophagaceae	Hymenobacter	NA
OTU1023	Bacteria	Firmicutes	Clostridia	Clostridiales	Peptococcaceae	NA	NA
OTU1024	Bacteria	Proteobacteria	Gammaproteobacteria	Xanthomonadales	Xanthomonadaceae	NA	NA
OTU1025	Bacteria	Planctomycetes	Planctomycetia	Gemmatales	Isosphaeraceae	NA	NA
OTU1026	Bacteria	Gemmatimonadetes	Gemmatimonadetes	Ellin5290	NA	NA	NA
OTU1027	Bacteria	Proteobacteria	Alphaproteobacteria	Caulobacterales	Caulobacteraceae	NA	NA
OTU1028	Bacteria	Firmicutes	Bacilli	Bacillales	Paenibacillaceae	Paenibacillus	NA
OTU1029	Bacteria	Firmicutes	Clostridia	Clostridiales	Lachnospiraceae	Coprococcus	NA
OTU1030	Bacteria	Proteobacteria	Betaproteobacteria	Burkholderiales	Oxalobacteraceae	NA	NA
OTU1031	Bacteria	Proteobacteria	Alphaproteobacteria	Rhizobiales	Xanthobacteraceae	Labrys	NA
OTU1032	Bacteria	Actinobacteria	Actinobacteria	Actinomycetales	NA	NA	NA
OTU1033	Bacteria	Verrucomicrobia	Opitutae	Opitutales	Opitutaceae	Opitutus	NA
OTU1034	Bacteria	Chloroflexi	Anaerolineae	SBR1031	A4b	NA	NA
OTU1035	Bacteria	Gemmatimonadetes	Gemm-3	NA	NA	NA	NA
OTU1036	Bacteria	Chloroflexi	Gitt-GS-136	NA	NA	NA	NA
OTU1037	Bacteria	Firmicutes	Clostridia	Clostridiales	Clostridiaceae	Clostridium	NA
OTU1038	Bacteria	Actinobacteria	Actinobacteria	Actinomycetales	NA	NA	NA
OTU1039	Bacteria	Actinobacteria	Thermoleophilia	Solirubrobacterales	NA	NA	NA
OTU1040	Bacteria	Proteobacteria	Gammaproteobacteria	Oceanospirillales	Halomonadaceae	Halomonas	NA
OTU1041	Bacteria	Gemmatimonadetes	Gemmatimonadetes	NA	NA	NA	NA
OTU1042	Bacteria	Proteobacteria	Gammaproteobacteria	Xanthomonadales	Xanthomonadaceae	Pseudoxanthomonas	mexicana
OTU1043	Bacteria	Proteobacteria	Alphaproteobacteria	Rhizobiales	Rhizobiaceae	Rhizobium	leguminosarum
OTU1044	Bacteria	Proteobacteria	Alphaproteobacteria	Sphingomonadales	Sphingomonadaceae	Kaistobacter	NA
OTU1045	Bacteria	Proteobacteria	Gammaproteobacteria	Aeromonadales	Aeromonadaceae	NA	NA
OTU1046	Bacteria	Proteobacteria	Deltaproteobacteria	NA	NA	NA	NA
OTU1047	Bacteria	Actinobacteria	Thermoleophilia	Solirubrobacterales	NA	NA	NA
OTU1048	Bacteria	Firmicutes	Bacilli	Bacillales	Planococcaceae	NA	NA
OTU1049	Bacteria	Proteobacteria	Gammaproteobacteria	Pseudomonadales	Pseudomonadaceae	NA	NA
OTU1050	Bacteria	Proteobacteria	Betaproteobacteria	Burkholderiales	Comamonadaceae	NA	NA
OTU1051	Bacteria	Actinobacteria	Actinobacteria	Actinomycetales	Micromonosporaceae	Actinoplanes	NA
OTU1052	Bacteria	Acidobacteria	[Chloracidobacteria]	RB41	NA	NA	NA
OTU1053	Bacteria	Firmicutes	Clostridia	Clostridiales	Gracilibacteraceae	NA	NA
OTU1054	Bacteria	Firmicutes	Bacilli	Bacillales	Bacillaceae	Marinibacillus	NA
OTU1055	Bacteria	Proteobacteria	Betaproteobacteria	Burkholderiales	Oxalobacteraceae	NA	NA
OTU1056	Bacteria	Verrucomicrobia	[Pedosphaerae]	[Pedosphaerales]	Ellin515	NA	NA
OTU1057	Bacteria	Acidobacteria	Acidobacteria-6	iii1-15	NA	NA	NA
OTU1058	Bacteria	Proteobacteria	Alphaproteobacteria	Rhizobiales	Hyphomicrobiaceae	Rhodoplanes	NA
OTU1059	Bacteria	Proteobacteria	Gammaproteobacteria	Xanthomonadales	Xanthomonadaceae	Lysobacter	NA
OTU1060	Bacteria	Proteobacteria	Alphaproteobacteria	Sphingomonadales	Sphingomonadaceae	Novosphingobium	NA
OTU1061	Bacteria	Acidobacteria	Solibacteres	Solibacterales	NA	NA	NA
OTU1062	Bacteria	Actinobacteria	Actinobacteria	Actinomycetales	Pseudonocardiaceae	Pseudonocardia	NA
OTU1063	Bacteria	Bacteroidetes	Flavobacteriia	Flavobacteriales	Flavobacteriaceae	Flavobacterium	succinicans
OTU1064	Bacteria	Firmicutes	Bacilli	Bacillales	Bacillaceae	Bacillus	NA
OTU1065	Bacteria	Proteobacteria	Betaproteobacteria	SC-I-84	NA	NA	NA
OTU1066	Bacteria	Firmicutes	Bacilli	Bacillales	Paenibacillaceae	Paenibacillus	NA
OTU1067	Bacteria	Proteobacteria	Deltaproteobacteria	Spirobacillales	NA	NA	NA
OTU1068	Bacteria	Bacteroidetes	[Saprospirae]	[Saprospirales]	Chitinophagaceae	Flavisolibacter	NA
OTU1069	Bacteria	Acidobacteria	[Chloracidobacteria]	RB41	Ellin6075	NA	NA
OTU1070	Bacteria	Firmicutes	Bacilli	Bacillales	NA	NA	NA
OTU1071	Bacteria	Proteobacteria	Betaproteobacteria	Burkholderiales	Oxalobacteraceae	NA	NA
OTU1072	Bacteria	Acidobacteria	[Chloracidobacteria]	???-24	NA	NA	NA
OTU1073	Bacteria	Actinobacteria	Actinobacteria	Actinomycetales	Micrococcaceae	Acaricomes	phytoseiuli
OTU1074	Bacteria	Firmicutes	Bacilli	Bacillales	NA	NA	NA
OTU1075	Bacteria	Proteobacteria	Alphaproteobacteria	Sphingomonadales	Sphingomonadaceae	NA	NA
OTU1076	Bacteria	Acidobacteria	Acidobacteria-6	iii1-15	NA	NA	NA
OTU1077	Bacteria	Proteobacteria	Betaproteobacteria	Burkholderiales	Comamonadaceae	Methylibium	petroleiphilum
OTU1078	Bacteria	Bacteroidetes	Sphingobacteriia	Sphingobacteriales	NA	NA	NA
OTU1079	Bacteria	Proteobacteria	Deltaproteobacteria	Desulfuromonadales	Geobacteraceae	Geobacter	NA
OTU1080	Bacteria	Proteobacteria	Alphaproteobacteria	Rhodobacterales	Rhodobacteraceae	Rubellimicrobium	NA
OTU1081	Bacteria	Proteobacteria	Gammaproteobacteria	Pseudomonadales	Moraxellaceae	Acinetobacter	NA
OTU1082	Bacteria	Proteobacteria	Alphaproteobacteria	Rhizobiales	Aurantimonadaceae	NA	NA
OTU1083	Bacteria	Proteobacteria	Betaproteobacteria	Burkholderiales	Oxalobacteraceae	NA	NA
OTU1084	Bacteria	Actinobacteria	Acidimicrobiia	Acidimicrobiales	NA	NA	NA
OTU1085	Bacteria	Proteobacteria	Alphaproteobacteria	Sphingomonadales	Sphingomonadaceae	Kaistobacter	NA
OTU1086	Bacteria	Actinobacteria	Thermoleophilia	Solirubrobacterales	Conexibacteraceae	NA	NA
OTU1087	Bacteria	Proteobacteria	Betaproteobacteria	Burkholderiales	Comamonadaceae	Giesbergeria	NA
OTU1088	Bacteria	Bacteroidetes	[Saprospirae]	[Saprospirales]	Chitinophagaceae	NA	NA
OTU1089	Bacteria	Proteobacteria	Betaproteobacteria	SC-I-84	NA	NA	NA
OTU1090	Bacteria	Proteobacteria	Alphaproteobacteria	Rhizobiales	Phyllobacteriaceae	Mesorhizobium	NA
OTU1091	Bacteria	Proteobacteria	Betaproteobacteria	Rhodocyclales	Rhodocyclaceae	NA	NA
OTU1092	Bacteria	Actinobacteria	Actinobacteria	Actinomycetales	Nocardiopsaceae	Thermobifida	fusca
OTU1093	Bacteria	Bacteroidetes	Sphingobacteriia	Sphingobacteriales	NA	NA	NA
OTU1094	Bacteria	Actinobacteria	Thermoleophilia	Solirubrobacterales	Patulibacteraceae	NA	NA
OTU1095	Bacteria	Proteobacteria	Gammaproteobacteria	Pseudomonadales	Pseudomonadaceae	Pseudomonas	stutzeri
OTU1096	Bacteria	Planctomycetes	Planctomycetia	Gemmatales	Isosphaeraceae	NA	NA
OTU1097	Bacteria	Cyanobacteria	Nostocophycideae	Nostocales	Nostocaceae	Gloeotrichia	NA
OTU1098	Bacteria	Bacteroidetes	Sphingobacteriia	Sphingobacteriales	Sphingobacteriaceae	Pedobacter	NA
OTU1099	Bacteria	Firmicutes	Bacilli	Bacillales	Bacillaceae	Bacillus	NA
OTU1100	Bacteria	Proteobacteria	Alphaproteobacteria	Sphingomonadales	Sphingomonadaceae	Sphingopyxis	NA
OTU1101	Bacteria	Firmicutes	Bacilli	Bacillales	Bacillaceae	Bacillus	NA
OTU1102	Bacteria	Proteobacteria	Betaproteobacteria	Burkholderiales	Alcaligenaceae	Achromobacter	NA
OTU1103	Bacteria	Bacteroidetes	[Saprospirae]	[Saprospirales]	Chitinophagaceae	NA	NA
OTU1104	Bacteria	Bacteroidetes	[Saprospirae]	[Saprospirales]	Chitinophagaceae	Flavisolibacter	NA
OTU1105	Bacteria	Firmicutes	Bacilli	Bacillales	Bacillaceae	Bacillus	NA
OTU1106	Bacteria	Firmicutes	Bacilli	Bacillales	Paenibacillaceae	Paenibacillus	NA
OTU1107	Bacteria	Verrucomicrobia	Verrucomicrobiae	Verrucomicrobiales	Verrucomicrobiaceae	NA	NA
OTU1108	Bacteria	Cyanobacteria	ML635J-21	NA	NA	NA	NA
OTU1109	Bacteria	Proteobacteria	Gammaproteobacteria	Legionellales	NA	NA	NA
OTU1110	Bacteria	Actinobacteria	Actinobacteria	Actinomycetales	Streptosporangiaceae	Nonomuraea	NA
OTU1111	Bacteria	Planctomycetes	OM190	CL500-15	NA	NA	NA
OTU1112	Bacteria	Proteobacteria	Alphaproteobacteria	Caulobacterales	Caulobacteraceae	Caulobacter	NA
OTU1113	Bacteria	Proteobacteria	Betaproteobacteria	SC-I-84	NA	NA	NA
OTU1114	Bacteria	Proteobacteria	Alphaproteobacteria	Rhizobiales	Bradyrhizobiaceae	Balneimonas	NA
OTU1115	Bacteria	Proteobacteria	Gammaproteobacteria	Xanthomonadales	Xanthomonadaceae	NA	NA
OTU1116	Bacteria	Actinobacteria	Actinobacteria	Actinomycetales	Microbacteriaceae	Mycetocola	NA
OTU1117	Bacteria	Acidobacteria	Solibacteres	Solibacterales	NA	NA	NA
OTU1118	Bacteria	Proteobacteria	Betaproteobacteria	Burkholderiales	Comamonadaceae	Hydrogenophaga	NA
OTU1119	Bacteria	Firmicutes	Clostridia	Clostridiales	Clostridiaceae	Clostridium	NA
OTU1120	Bacteria	Acidobacteria	Acidobacteria-6	iii1-15	NA	NA	NA
OTU1121	Bacteria	Actinobacteria	Actinobacteria	Actinomycetales	Mycobacteriaceae	Mycobacterium	NA
OTU1122	Bacteria	Proteobacteria	Alphaproteobacteria	Sphingomonadales	Sphingomonadaceae	Sphingobium	NA
OTU1123	Bacteria	Actinobacteria	Actinobacteria	Actinomycetales	Thermomonosporaceae	Actinocorallia	NA
OTU1124	Bacteria	Bacteroidetes	[Saprospirae]	[Saprospirales]	Chitinophagaceae	NA	NA
OTU1125	Bacteria	Planctomycetes	Planctomycetia	Planctomycetales	Planctomycetaceae	Planctomyces	NA
OTU1126	Bacteria	Planctomycetes	Phycisphaerae	Phycisphaerales	NA	NA	NA
OTU1127	Bacteria	Proteobacteria	Alphaproteobacteria	Rhizobiales	Xanthobacteraceae	Labrys	NA
OTU1128	Bacteria	Proteobacteria	Alphaproteobacteria	Rhizobiales	NA	NA	NA
OTU1129	Bacteria	Bacteroidetes	Cytophagia	Cytophagales	Cytophagaceae	NA	NA
OTU1130	Bacteria	Proteobacteria	Alphaproteobacteria	Rhizobiales	Bradyrhizobiaceae	NA	NA
OTU1131	Bacteria	Proteobacteria	Alphaproteobacteria	Rhizobiales	Rhizobiaceae	Agrobacterium	NA
OTU1132	Bacteria	Firmicutes	Bacilli	Bacillales	[Exiguobacteraceae]	Exiguobacterium	NA
OTU1133	Bacteria	Proteobacteria	Alphaproteobacteria	Caulobacterales	Caulobacteraceae	Phenylobacterium	NA
OTU1134	Bacteria	Actinobacteria	Actinobacteria	Actinomycetales	Geodermatophilaceae	Geodermatophilus	NA
OTU1135	Bacteria	Proteobacteria	Alphaproteobacteria	Rhizobiales	Rhizobiaceae	NA	NA
OTU1136	Bacteria	Armatimonadetes	0319-6E2	NA	NA	NA	NA
OTU1137	Bacteria	Acidobacteria	Acidobacteria-6	iii1-15	NA	NA	NA
OTU1138	Bacteria	Actinobacteria	Actinobacteria	Actinomycetales	Micrococcaceae	NA	NA
OTU1139	Bacteria	Firmicutes	Bacilli	Bacillales	Bacillaceae	Bacillus	NA
OTU1140	Bacteria	Acidobacteria	iii1-8	DS-18	NA	NA	NA
OTU1141	Bacteria	Firmicutes	Clostridia	Clostridiales	Clostridiaceae	Clostridium	NA
OTU1142	Bacteria	Acidobacteria	Acidobacteria-6	iii1-15	NA	NA	NA
OTU1143	Bacteria	Bacteroidetes	[Saprospirae]	[Saprospirales]	Chitinophagaceae	NA	NA
OTU1144	Bacteria	Bacteroidetes	[Saprospirae]	[Saprospirales]	Chitinophagaceae	NA	NA
OTU1145	Bacteria	Firmicutes	Bacilli	Bacillales	Bacillaceae	Natronobacillus	NA
OTU1146	Bacteria	Actinobacteria	Actinobacteria	Actinomycetales	Nocardioidaceae	Nocardioides	furvisabuli
OTU1147	Bacteria	Actinobacteria	Actinobacteria	Actinomycetales	Micrococcaceae	NA	NA
OTU1148	Bacteria	Proteobacteria	Gammaproteobacteria	Pseudomonadales	Pseudomonadaceae	NA	NA
OTU1149	Bacteria	Cyanobacteria	Chloroplast	Streptophyta	NA	NA	NA
OTU1150	Bacteria	Firmicutes	Clostridia	Clostridiales	Symbiobacteriaceae	Symbiobacterium	NA
OTU1151	Bacteria	Proteobacteria	Gammaproteobacteria	Xanthomonadales	Sinobacteraceae	NA	NA
OTU1152	Bacteria	Proteobacteria	Alphaproteobacteria	Sphingomonadales	Sphingomonadaceae	Kaistobacter	NA
OTU1153	Bacteria	Proteobacteria	Deltaproteobacteria	Myxococcales	NA	NA	NA
OTU1154	Bacteria	Firmicutes	Clostridia	Clostridiales	Clostridiaceae	Clostridium	NA
OTU1155	Bacteria	Actinobacteria	Thermoleophilia	Gaiellales	Gaiellaceae	NA	NA
OTU1156	Bacteria	Proteobacteria	Alphaproteobacteria	Rhizobiales	Rhizobiaceae	Agrobacterium	NA
OTU1157	Bacteria	Bacteroidetes	Cytophagia	Cytophagales	Cyclobacteriaceae	NA	NA
OTU1158	Bacteria	Verrucomicrobia	Opitutae	Opitutales	Opitutaceae	Opitutus	NA
OTU1159	Bacteria	Actinobacteria	Thermoleophilia	Gaiellales	Gaiellaceae	NA	NA
OTU1160	Bacteria	Bacteroidetes	Cytophagia	Cytophagales	Cytophagaceae	NA	NA
OTU1161	Bacteria	Proteobacteria	Alphaproteobacteria	Rhodospirillales	Rhodospirillaceae	NA	NA
OTU1162	Bacteria	Verrucomicrobia	[Pedosphaerae]	[Pedosphaerales]	Ellin517	NA	NA
OTU1163	Bacteria	Proteobacteria	Alphaproteobacteria	Rhodospirillales	NA	NA	NA
OTU1164	Bacteria	Bacteroidetes	[Saprospirae]	[Saprospirales]	Chitinophagaceae	NA	NA
OTU1165	Bacteria	Gemmatimonadetes	Gemm-1	NA	NA	NA	NA
OTU1166	Bacteria	Actinobacteria	Actinobacteria	Actinomycetales	Streptomycetaceae	Streptomyces	NA
OTU1167	Bacteria	Verrucomicrobia	[Spartobacteria]	[Chthoniobacterales]	[Chthoniobacteraceae]	OR-59	NA
OTU1168	Bacteria	Proteobacteria	Alphaproteobacteria	Sphingomonadales	Sphingomonadaceae	NA	NA
OTU1169	Bacteria	Actinobacteria	Actinobacteria	Actinomycetales	Streptomycetaceae	Streptomyces	NA
OTU1170	Bacteria	Acidobacteria	Acidobacteria-5	NA	NA	NA	NA
OTU1171	Bacteria	Actinobacteria	Actinobacteria	Actinomycetales	Mycobacteriaceae	Mycobacterium	NA
OTU1172	Bacteria	Cyanobacteria	ML635J-21	NA	NA	NA	NA
OTU1173	Bacteria	Actinobacteria	Actinobacteria	Actinomycetales	Micrococcaceae	Arthrobacter	scleromae
OTU1174	Bacteria	OP3	koll11	NA	NA	NA	NA
OTU1175	Bacteria	Verrucomicrobia	Opitutae	Opitutales	Opitutaceae	NA	NA
OTU1176	Bacteria	Bacteroidetes	Flavobacteriia	Flavobacteriales	[Weeksellaceae]	Chryseobacterium	NA
OTU1177	Bacteria	Firmicutes	Bacilli	Bacillales	NA	NA	NA
OTU1178	Bacteria	Proteobacteria	Alphaproteobacteria	BD7-3	NA	NA	NA
OTU1179	Bacteria	Actinobacteria	Thermoleophilia	Gaiellales	Gaiellaceae	NA	NA
OTU1180	Bacteria	Proteobacteria	Alphaproteobacteria	Sphingomonadales	Sphingomonadaceae	Sphingomonas	wittichii
OTU1181	Bacteria	Proteobacteria	Alphaproteobacteria	Rhizobiales	Hyphomicrobiaceae	Rhodoplanes	NA
OTU1182	Bacteria	Proteobacteria	Gammaproteobacteria	Legionellales	Coxiellaceae	NA	NA
OTU1183	Bacteria	Proteobacteria	Gammaproteobacteria	Aeromonadales	Aeromonadaceae	NA	NA
OTU1184	Bacteria	Proteobacteria	Betaproteobacteria	Burkholderiales	Oxalobacteraceae	NA	NA
OTU1185	Bacteria	Bacteroidetes	[Saprospirae]	[Saprospirales]	Chitinophagaceae	NA	NA
OTU1186	Bacteria	Chloroflexi	Ellin6529	NA	NA	NA	NA
OTU1187	Bacteria	Proteobacteria	Alphaproteobacteria	Rhodobacterales	Rhodobacteraceae	Paracoccus	NA
OTU1188	Bacteria	Proteobacteria	Deltaproteobacteria	Bdellovibrionales	Bacteriovoracaceae	NA	NA
OTU1189	Bacteria	Proteobacteria	Gammaproteobacteria	Enterobacteriales	Enterobacteriaceae	NA	NA
OTU1190	Bacteria	Proteobacteria	Alphaproteobacteria	Sphingomonadales	Sphingomonadaceae	NA	NA
OTU1191	Bacteria	Actinobacteria	Thermoleophilia	Gaiellales	Gaiellaceae	NA	NA
OTU1192	Bacteria	Proteobacteria	Alphaproteobacteria	Rhodospirillales	Rhodospirillaceae	NA	NA
OTU1193	Bacteria	Actinobacteria	Actinobacteria	Actinomycetales	Microbacteriaceae	Leucobacter	NA
OTU1194	Bacteria	Bacteroidetes	Cytophagia	Cytophagales	Cytophagaceae	Sporocytophaga	NA
OTU1195	Bacteria	Bacteroidetes	Flavobacteriia	Flavobacteriales	Flavobacteriaceae	Flavobacterium	NA
OTU1196	Bacteria	Firmicutes	Clostridia	Clostridiales	[Mogibacteriaceae]	NA	NA
OTU1197	Bacteria	Planctomycetes	Planctomycetia	Pirellulales	Pirellulaceae	NA	NA
OTU1198	Bacteria	Proteobacteria	Betaproteobacteria	Burkholderiales	Comamonadaceae	Paucibacter	NA
OTU1199	Bacteria	Proteobacteria	Betaproteobacteria	Burkholderiales	Comamonadaceae	NA	NA
OTU1200	Bacteria	Proteobacteria	Gammaproteobacteria	Xanthomonadales	Xanthomonadaceae	Luteimonas	NA
OTU1201	Bacteria	Proteobacteria	Betaproteobacteria	Burkholderiales	Oxalobacteraceae	NA	NA
OTU1202	Bacteria	Bacteroidetes	Cytophagia	Cytophagales	Cytophagaceae	NA	NA
OTU1203	Bacteria	Planctomycetes	Phycisphaerae	WD2101	NA	NA	NA
OTU1204	Bacteria	Elusimicrobia	Elusimicrobia	FAC88	NA	NA	NA
OTU1205	Bacteria	Firmicutes	Bacilli	Bacillales	Paenibacillaceae	Paenibacillus	NA
OTU1206	Bacteria	Proteobacteria	Alphaproteobacteria	Caulobacterales	Caulobacteraceae	Asticcacaulis	NA
OTU1207	Bacteria	Bacteroidetes	[Saprospirae]	[Saprospirales]	Chitinophagaceae	Flavisolibacter	NA
OTU1208	Bacteria	Proteobacteria	Alphaproteobacteria	Sphingomonadales	Sphingomonadaceae	NA	NA
OTU1209	Bacteria	Proteobacteria	Betaproteobacteria	Burkholderiales	Comamonadaceae	Diaphorobacter	NA
OTU1210	Bacteria	Gemmatimonadetes	Gemmatimonadetes	Ellin5290	NA	NA	NA
OTU1211	Bacteria	Bacteroidetes	Sphingobacteriia	Sphingobacteriales	Sphingobacteriaceae	NA	NA
OTU1212	Bacteria	Proteobacteria	Alphaproteobacteria	Rhodobacterales	Rhodobacteraceae	Rhodobacter	NA
OTU1213	Bacteria	Firmicutes	Clostridia	Clostridiales	Clostridiaceae	NA	NA
OTU1214	Bacteria	Proteobacteria	Alphaproteobacteria	Sphingomonadales	Sphingomonadaceae	NA	NA
OTU1215	Bacteria	Proteobacteria	Gammaproteobacteria	Pseudomonadales	Moraxellaceae	NA	NA
OTU1216	Bacteria	Proteobacteria	Alphaproteobacteria	Rhizobiales	Bradyrhizobiaceae	Balneimonas	NA
OTU1217	Bacteria	Proteobacteria	Betaproteobacteria	Burkholderiales	Oxalobacteraceae	NA	NA
OTU1218	Bacteria	Actinobacteria	Actinobacteria	Actinomycetales	Micromonosporaceae	NA	NA
OTU1219	Bacteria	Proteobacteria	Gammaproteobacteria	Xanthomonadales	Xanthomonadaceae	Lysobacter	NA
OTU1220	Bacteria	Actinobacteria	Thermoleophilia	Solirubrobacterales	NA	NA	NA
OTU1221	Bacteria	Planctomycetes	Planctomycetia	Pirellulales	Pirellulaceae	A17	NA
OTU1222	Bacteria	Bacteroidetes	Cytophagia	Cytophagales	Cytophagaceae	Hymenobacter	NA
OTU1223	Bacteria	Actinobacteria	Actinobacteria	Actinomycetales	Nocardioidaceae	NA	NA
OTU1224	Bacteria	Proteobacteria	Deltaproteobacteria	Myxococcales	Haliangiaceae	NA	NA
OTU1225	Bacteria	Actinobacteria	Actinobacteria	Actinomycetales	Kineosporiaceae	NA	NA
OTU1226	Bacteria	Proteobacteria	Betaproteobacteria	Rhodocyclales	Rhodocyclaceae	NA	NA
OTU1227	Bacteria	Proteobacteria	Betaproteobacteria	Burkholderiales	Comamonadaceae	Methylibium	NA
OTU1228	Bacteria	Planctomycetes	Planctomycetia	Pirellulales	Pirellulaceae	NA	NA
OTU1229	Bacteria	Firmicutes	Bacilli	Bacillales	Bacillaceae	Bacillus	NA
OTU1230	Bacteria	Bacteroidetes	Flavobacteriia	Flavobacteriales	[Weeksellaceae]	Chryseobacterium	NA
OTU1231	Bacteria	Firmicutes	Bacilli	Bacillales	Bacillaceae	Bacillus	NA
OTU1232	Bacteria	Proteobacteria	Betaproteobacteria	Burkholderiales	Comamonadaceae	NA	NA
OTU1233	Bacteria	Actinobacteria	Acidimicrobiia	Acidimicrobiales	NA	NA	NA
OTU1234	Bacteria	Proteobacteria	Alphaproteobacteria	Rhizobiales	Hyphomicrobiaceae	Rhodoplanes	NA
OTU1235	Bacteria	Proteobacteria	Betaproteobacteria	Burkholderiales	Burkholderiaceae	Burkholderia	NA
OTU1236	Bacteria	Acidobacteria	[Chloracidobacteria]	RB41	Ellin6075	NA	NA
OTU1237	Bacteria	Proteobacteria	Gammaproteobacteria	Xanthomonadales	Xanthomonadaceae	NA	NA
OTU1238	Bacteria	Bacteroidetes	[Saprospirae]	[Saprospirales]	NA	NA	NA
OTU1239	Bacteria	Proteobacteria	Gammaproteobacteria	Xanthomonadales	Sinobacteraceae	NA	NA
OTU1240	Bacteria	Proteobacteria	Alphaproteobacteria	Rhodospirillales	Rhodospirillaceae	NA	NA
OTU1241	Bacteria	Proteobacteria	Betaproteobacteria	Ellin6067	NA	NA	NA
OTU1242	Bacteria	Firmicutes	Bacilli	Bacillales	Bacillaceae	Bacillus	muralis
OTU1243	Bacteria	Proteobacteria	Alphaproteobacteria	Rhizobiales	Phyllobacteriaceae	Mesorhizobium	NA
OTU1244	Bacteria	Firmicutes	Bacilli	Bacillales	Bacillaceae	Virgibacillus	siamensis
OTU1245	Bacteria	Proteobacteria	Betaproteobacteria	Burkholderiales	Comamonadaceae	Polaromonas	NA
OTU1246	Bacteria	Proteobacteria	Alphaproteobacteria	Rhizobiales	Beijerinckiaceae	Beijerinckia	NA
OTU1247	Bacteria	Proteobacteria	Betaproteobacteria	Rhodocyclales	Rhodocyclaceae	NA	NA
OTU1248	Bacteria	Actinobacteria	Rubrobacteria	Rubrobacterales	Rubrobacteraceae	Rubrobacter	NA
OTU1249	Bacteria	Verrucomicrobia	Verrucomicrobiae	Verrucomicrobiales	Verrucomicrobiaceae	Prosthecobacter	debontii
OTU1250	Bacteria	Actinobacteria	Actinobacteria	Actinomycetales	Streptomycetaceae	Streptomyces	scabrisporus
OTU1251	Bacteria	Proteobacteria	Gammaproteobacteria	Alteromonadales	211ds20	NA	NA
OTU1252	Bacteria	Planctomycetes	Planctomycetia	Gemmatales	Gemmataceae	NA	NA
OTU1253	Bacteria	Proteobacteria	Alphaproteobacteria	Rhizobiales	Bradyrhizobiaceae	Balneimonas	NA
OTU1254	Bacteria	Acidobacteria	[Chloracidobacteria]	RB41	Ellin6075	NA	NA
OTU1255	Bacteria	Acidobacteria	Acidobacteria-6	CCU21	NA	NA	NA
OTU1256	Bacteria	Firmicutes	Bacilli	Bacillales	Paenibacillaceae	Paenibacillus	NA
OTU1257	Bacteria	Actinobacteria	Actinobacteria	Actinomycetales	Cellulomonadaceae	Demequina	NA
OTU1258	Bacteria	Actinobacteria	Acidimicrobiia	Acidimicrobiales	NA	NA	NA
OTU1259	Bacteria	Actinobacteria	Actinobacteria	Actinomycetales	Streptosporangiaceae	Nonomuraea	NA
OTU1260	Bacteria	Acidobacteria	[Chloracidobacteria]	NA	NA	NA	NA
OTU1261	Bacteria	Actinobacteria	Actinobacteria	Actinomycetales	Microbacteriaceae	NA	NA
OTU1262	Bacteria	Proteobacteria	Betaproteobacteria	Burkholderiales	Comamonadaceae	NA	NA
OTU1263	Bacteria	Firmicutes	Bacilli	Bacillales	Paenibacillaceae	Paenibacillus	NA
OTU1264	Bacteria	Bacteroidetes	Cytophagia	Cytophagales	Cytophagaceae	Adhaeribacter	NA
OTU1265	Bacteria	Actinobacteria	Acidimicrobiia	Acidimicrobiales	NA	NA	NA
OTU1266	Bacteria	Bacteroidetes	Sphingobacteriia	Sphingobacteriales	NA	NA	NA
OTU1267	Bacteria	Firmicutes	Bacilli	Bacillales	Paenibacillaceae	Ammoniphilus	NA
OTU1268	Bacteria	Proteobacteria	Alphaproteobacteria	Sphingomonadales	Sphingomonadaceae	NA	NA
OTU1269	Bacteria	Firmicutes	Clostridia	Clostridiales	Clostridiaceae	Clostridium	NA
OTU1270	Bacteria	Proteobacteria	Gammaproteobacteria	Pseudomonadales	Pseudomonadaceae	Pseudomonas	veronii
OTU1271	Bacteria	Proteobacteria	Betaproteobacteria	Burkholderiales	Comamonadaceae	NA	NA
OTU1272	Bacteria	Proteobacteria	Betaproteobacteria	Burkholderiales	Comamonadaceae	NA	NA
OTU1273	Bacteria	Proteobacteria	Gammaproteobacteria	Xanthomonadales	Xanthomonadaceae	NA	NA
OTU1274	Archaea	Crenarchaeota	Thaumarchaeota	Nitrososphaerales	Nitrososphaeraceae	NA	NA
OTU1275	Bacteria	Actinobacteria	Thermoleophilia	Solirubrobacterales	Solirubrobacteraceae	NA	NA
OTU1276	Bacteria	Cyanobacteria	Chloroplast	Chlorophyta	Chlamydomonadaceae	Chlamydomonas	moewusii
OTU1277	Bacteria	Proteobacteria	Alphaproteobacteria	Sphingomonadales	Sphingomonadaceae	Kaistobacter	NA
OTU1278	Bacteria	Firmicutes	Bacilli	Bacillales	Paenibacillaceae	Paenibacillus	edaphicus
OTU1279	Bacteria	Bacteroidetes	Sphingobacteriia	Sphingobacteriales	Sphingobacteriaceae	Sphingobacterium	mizutaii
OTU1280	Bacteria	Proteobacteria	Gammaproteobacteria	Xanthomonadales	Xanthomonadaceae	NA	NA
OTU1281	Bacteria	Acidobacteria	Sva0725	Sva0725	NA	NA	NA
OTU1282	Bacteria	Actinobacteria	Actinobacteria	Actinomycetales	Streptomycetaceae	Streptomyces	NA
OTU1283	Bacteria	Firmicutes	Clostridia	Clostridiales	Ruminococcaceae	NA	NA
OTU1284	Bacteria	Proteobacteria	Deltaproteobacteria	Myxococcales	NA	NA	NA
OTU1285	Bacteria	Proteobacteria	Gammaproteobacteria	Alteromonadales	Alteromonadaceae	Cellvibrio	NA
OTU1286	Bacteria	Proteobacteria	Gammaproteobacteria	Xanthomonadales	Sinobacteraceae	NA	NA
OTU1287	Bacteria	Planctomycetes	Planctomycetia	Gemmatales	Gemmataceae	Gemmata	NA
OTU1288	Bacteria	Proteobacteria	Gammaproteobacteria	Enterobacteriales	Enterobacteriaceae	Citrobacter	NA
OTU1289	Bacteria	Proteobacteria	Betaproteobacteria	Rhodocyclales	Rhodocyclaceae	NA	NA
OTU1290	Bacteria	Actinobacteria	Actinobacteria	Actinomycetales	Nocardiaceae	Nocardia	NA
OTU1291	Bacteria	Actinobacteria	Actinobacteria	Actinomycetales	Micrococcaceae	NA	NA
OTU1292	Bacteria	Proteobacteria	Alphaproteobacteria	Sphingomonadales	Sphingomonadaceae	Kaistobacter	NA
OTU1293	Bacteria	Proteobacteria	Alphaproteobacteria	Sphingomonadales	Sphingomonadaceae	NA	NA
OTU1294	Bacteria	Firmicutes	Bacilli	Bacillales	Bacillaceae	NA	NA
OTU1295	Bacteria	Bacteroidetes	[Saprospirae]	[Saprospirales]	Chitinophagaceae	NA	NA
OTU1296	Bacteria	Firmicutes	Bacilli	Bacillales	Planococcaceae	NA	NA
OTU1297	Bacteria	Chloroflexi	Anaerolineae	SBR1031	A4b	NA	NA
OTU1298	Bacteria	Spirochaetes	[Leptospirae]	[Leptospirales]	Leptospiraceae	Leptospira	biflexa
OTU1299	Bacteria	Actinobacteria	Actinobacteria	Actinomycetales	Microbacteriaceae	Pseudoclavibacter	bifida
OTU1300	Bacteria	Actinobacteria	Actinobacteria	Actinomycetales	NA	NA	NA
OTU1301	Bacteria	Proteobacteria	Betaproteobacteria	Burkholderiales	Comamonadaceae	Hydrogenophaga	NA
OTU1302	Bacteria	Actinobacteria	Acidimicrobiia	Acidimicrobiales	C111	NA	NA
OTU1303	Bacteria	Firmicutes	Bacilli	Bacillales	Paenibacillaceae	Cohnella	NA
OTU1304	Bacteria	Armatimonadetes	Chthonomonadetes	SJA-22	NA	NA	NA
OTU1305	Bacteria	Proteobacteria	Alphaproteobacteria	Rickettsiales	mitochondria	Acanthamoeba	palestinensis
OTU1306	Bacteria	Bacteroidetes	[Saprospirae]	[Saprospirales]	Chitinophagaceae	NA	NA
OTU1307	Bacteria	Proteobacteria	Deltaproteobacteria	MIZ46	NA	NA	NA
OTU1308	Bacteria	Planctomycetes	Planctomycetia	Gemmatales	Isosphaeraceae	NA	NA
OTU1309	Bacteria	Firmicutes	Clostridia	Clostridiales	Veillonellaceae	NA	NA
OTU1310	Bacteria	Acidobacteria	Acidobacteria-6	iii1-15	NA	NA	NA
OTU1311	Bacteria	Proteobacteria	Alphaproteobacteria	Caulobacterales	NA	NA	NA
OTU1312	Bacteria	Proteobacteria	Betaproteobacteria	Burkholderiales	Comamonadaceae	Ramlibacter	NA
OTU1313	Bacteria	Actinobacteria	Thermoleophilia	Solirubrobacterales	NA	NA	NA
OTU1314	Bacteria	Proteobacteria	Gammaproteobacteria	Pseudomonadales	Moraxellaceae	Acinetobacter	NA
OTU1315	Bacteria	Verrucomicrobia	[Spartobacteria]	[Chthoniobacterales]	[Chthoniobacteraceae]	Chthoniobacter	NA
OTU1316	Bacteria	Firmicutes	Bacilli	Bacillales	Bacillaceae	Bacillus	NA
OTU1317	Bacteria	Proteobacteria	Betaproteobacteria	Burkholderiales	Comamonadaceae	Comamonas	NA
OTU1318	Bacteria	Actinobacteria	Thermoleophilia	Gaiellales	Gaiellaceae	NA	NA
OTU1319	Bacteria	Proteobacteria	Alphaproteobacteria	Rhodospirillales	Rhodospirillaceae	NA	NA
OTU1320	Bacteria	Chloroflexi	Ellin6529	NA	NA	NA	NA
OTU1321	Bacteria	Bacteroidetes	Sphingobacteriia	Sphingobacteriales	NA	NA	NA
OTU1322	Bacteria	Firmicutes	Clostridia	Clostridiales	[Tissierellaceae]	Sedimentibacter	NA
OTU1323	Bacteria	Acidobacteria	[Chloracidobacteria]	RB41	Ellin6075	NA	NA
OTU1324	Bacteria	Firmicutes	Clostridia	Clostridiales	Lachnospiraceae	NA	NA
OTU1325	Bacteria	Acidobacteria	Acidobacteria-6	iii1-15	mb2424	NA	NA
OTU1326	Archaea	Euryarchaeota	Methanomicrobia	Methanosarcinales	Methanosarcinaceae	Methanosarcina	NA
OTU1327	Bacteria	Gemmatimonadetes	Gemmatimonadetes	NA	NA	NA	NA
OTU1328	Bacteria	Firmicutes	Clostridia	Clostridiales	[Mogibacteriaceae]	Anaerovorax	NA
OTU1329	Bacteria	Firmicutes	Bacilli	Bacillales	Bacillaceae	Bacillus	NA
OTU1330	Bacteria	Proteobacteria	Gammaproteobacteria	Xanthomonadales	Xanthomonadaceae	NA	NA
OTU1331	Bacteria	Proteobacteria	Alphaproteobacteria	Rhodospirillales	Acetobacteraceae	NA	NA
OTU1332	Bacteria	Actinobacteria	Acidimicrobiia	Acidimicrobiales	NA	NA	NA
OTU1333	Bacteria	Actinobacteria	Thermoleophilia	Solirubrobacterales	NA	NA	NA
OTU1334	Bacteria	Firmicutes	Bacilli	Bacillales	Paenibacillaceae	Paenibacillus	NA
OTU1335	Bacteria	Actinobacteria	Actinobacteria	Actinomycetales	Nocardioidaceae	NA	NA
OTU1336	Bacteria	Bacteroidetes	Cytophagia	Cytophagales	Cytophagaceae	Dyadobacter	NA
OTU1337	Bacteria	Armatimonadetes	Chthonomonadetes	SJA-22	NA	NA	NA
OTU1338	Bacteria	Proteobacteria	Betaproteobacteria	Ellin6067	NA	NA	NA
OTU1339	Bacteria	Firmicutes	Bacilli	Bacillales	Bacillaceae	NA	NA
OTU1340	Bacteria	Bacteroidetes	Cytophagia	Cytophagales	Cytophagaceae	NA	NA
OTU1341	Bacteria	Proteobacteria	Deltaproteobacteria	[Entotheonellales]	[Entotheonellaceae]	NA	NA
OTU1342	Bacteria	Proteobacteria	Alphaproteobacteria	Rhizobiales	Bradyrhizobiaceae	NA	NA
OTU1343	Bacteria	Proteobacteria	Gammaproteobacteria	Pseudomonadales	Moraxellaceae	Acinetobacter	NA
OTU1344	Bacteria	Bacteroidetes	Sphingobacteriia	Sphingobacteriales	NA	NA	NA
OTU1345	Bacteria	Firmicutes	Clostridia	Clostridiales	Peptococcaceae	Desulfosporosinus	meridiei
OTU1346	Bacteria	Proteobacteria	Alphaproteobacteria	NA	NA	NA	NA
OTU1347	Bacteria	Proteobacteria	Betaproteobacteria	Rhodocyclales	Rhodocyclaceae	Azospira	NA
OTU1348	Bacteria	Proteobacteria	Gammaproteobacteria	Xanthomonadales	Sinobacteraceae	Steroidobacter	NA
OTU1349	Bacteria	Bacteroidetes	Flavobacteriia	Flavobacteriales	Flavobacteriaceae	Flavobacterium	NA
OTU1350	Bacteria	Actinobacteria	Thermoleophilia	Gaiellales	Gaiellaceae	NA	NA
OTU1351	Bacteria	Proteobacteria	Gammaproteobacteria	Pseudomonadales	Pseudomonadaceae	Pseudomonas	NA
OTU1352	Bacteria	Proteobacteria	Betaproteobacteria	Methylophilales	Methylophilaceae	NA	NA
OTU1353	Bacteria	Proteobacteria	Betaproteobacteria	Burkholderiales	Alcaligenaceae	NA	NA
OTU1354	Bacteria	Actinobacteria	Actinobacteria	Actinomycetales	Sporichthyaceae	NA	NA
OTU1355	Bacteria	Proteobacteria	Betaproteobacteria	Burkholderiales	Oxalobacteraceae	NA	NA
OTU1356	Bacteria	Actinobacteria	Actinobacteria	Actinomycetales	Cellulomonadaceae	Cellulomonas	NA
OTU1357	Bacteria	Firmicutes	Bacilli	Bacillales	Paenibacillaceae	Paenibacillus	NA
OTU1358	Bacteria	Proteobacteria	Deltaproteobacteria	Bdellovibrionales	Bdellovibrionaceae	Bdellovibrio	NA
OTU1359	Bacteria	Firmicutes	Clostridia	Clostridiales	Veillonellaceae	NA	NA
OTU1360	Bacteria	Proteobacteria	Alphaproteobacteria	Sphingomonadales	Sphingomonadaceae	Sphingomonas	NA
OTU1361	Bacteria	Acidobacteria	Acidobacteria-6	iii1-15	NA	NA	NA
OTU1362	Bacteria	Bacteroidetes	[Saprospirae]	[Saprospirales]	Chitinophagaceae	Flavisolibacter	NA
OTU1363	Bacteria	Actinobacteria	Actinobacteria	Actinomycetales	Dermacoccaceae	Dermacoccus	NA
OTU1364	Bacteria	Chlorobi	OPB56	NA	NA	NA	NA
OTU1365	Bacteria	Firmicutes	Bacilli	Bacillales	Bacillaceae	Bacillus	NA
OTU1366	Bacteria	Actinobacteria	Actinobacteria	Actinomycetales	Streptomycetaceae	NA	NA
OTU1367	Bacteria	Actinobacteria	Actinobacteria	Actinomycetales	Streptomycetaceae	Streptomyces	NA
OTU1368	Bacteria	Acidobacteria	[Chloracidobacteria]	RB41	Ellin6075	NA	NA
OTU1369	Bacteria	Proteobacteria	Betaproteobacteria	Burkholderiales	Comamonadaceae	Comamonas	NA
OTU1370	Bacteria	Planctomycetes	Planctomycetia	Gemmatales	Gemmataceae	Gemmata	NA
OTU1371	Bacteria	Actinobacteria	Actinobacteria	Actinomycetales	Nocardioidaceae	NA	NA
OTU1372	Bacteria	Actinobacteria	Actinobacteria	Actinomycetales	Streptosporangiaceae	NA	NA
OTU1373	Bacteria	Gemmatimonadetes	Gemm-3	NA	NA	NA	NA
OTU1374	Bacteria	Proteobacteria	Betaproteobacteria	Burkholderiales	Comamonadaceae	Acidovorax	NA
OTU1375	Bacteria	Acidobacteria	Acidobacteria-6	iii1-15	mb2424	NA	NA
OTU1376	Bacteria	Actinobacteria	Actinobacteria	Actinomycetales	NA	NA	NA
OTU1377	Bacteria	Proteobacteria	Deltaproteobacteria	Myxococcales	Haliangiaceae	NA	NA
OTU1378	Bacteria	Firmicutes	Bacilli	Bacillales	Alicyclobacillaceae	Alicyclobacillus	NA
OTU1379	Bacteria	Proteobacteria	Betaproteobacteria	SC-I-84	NA	NA	NA
OTU1380	Bacteria	Verrucomicrobia	[Pedosphaerae]	[Pedosphaerales]	NA	NA	NA
OTU1381	Bacteria	Proteobacteria	Betaproteobacteria	Methylophilales	Methylophilaceae	NA	NA
OTU1382	Bacteria	Bacteroidetes	Cytophagia	Cytophagales	Cytophagaceae	NA	NA
OTU1383	Bacteria	Firmicutes	Clostridia	Clostridiales	Clostridiaceae	Oxobacter	NA
OTU1384	Bacteria	Proteobacteria	Alphaproteobacteria	Sphingomonadales	NA	NA	NA
OTU1385	Bacteria	Firmicutes	Bacilli	Bacillales	Bacillaceae	Bacillus	NA
OTU1386	Bacteria	Actinobacteria	Actinobacteria	Actinomycetales	Streptomycetaceae	Streptomyces	NA
OTU1387	Bacteria	Proteobacteria	Alphaproteobacteria	Rhizobiales	NA	NA	NA
OTU1388	Bacteria	Actinobacteria	Actinobacteria	Actinomycetales	Micromonosporaceae	Pilimelia	NA
OTU1389	Bacteria	Firmicutes	Clostridia	Clostridiales	Gracilibacteraceae	Gracilibacter	NA
OTU1390	Bacteria	Proteobacteria	Gammaproteobacteria	Legionellales	Legionellaceae	NA	NA
OTU1391	Bacteria	Actinobacteria	Acidimicrobiia	Acidimicrobiales	C111	NA	NA
OTU1392	Bacteria	Proteobacteria	Alphaproteobacteria	Sphingomonadales	Sphingomonadaceae	NA	NA
OTU1393	Bacteria	Proteobacteria	Betaproteobacteria	Methylophilales	Methylophilaceae	NA	NA
OTU1394	Bacteria	Bacteroidetes	Sphingobacteriia	Sphingobacteriales	NA	NA	NA
OTU1395	Bacteria	Proteobacteria	Alphaproteobacteria	Rhizobiales	NA	NA	NA
OTU1396	Bacteria	Proteobacteria	Alphaproteobacteria	Rhizobiales	NA	NA	NA
OTU1397	Bacteria	Bacteroidetes	[Saprospirae]	[Saprospirales]	Chitinophagaceae	NA	NA
OTU1398	Bacteria	Firmicutes	Bacilli	Bacillales	Paenibacillaceae	Paenibacillus	NA
OTU1399	Bacteria	Firmicutes	Bacilli	Bacillales	Bacillaceae	Bacillus	NA
OTU1400	Bacteria	Proteobacteria	Betaproteobacteria	Burkholderiales	Alcaligenaceae	Achromobacter	NA
OTU1401	Bacteria	Firmicutes	Clostridia	Clostridiales	Clostridiaceae	Clostridium	NA
OTU1402	Bacteria	Proteobacteria	Alphaproteobacteria	Rhodobacterales	Rhodobacteraceae	Paracoccus	NA
OTU1403	Bacteria	Chloroflexi	TK17	mle1-48	NA	NA	NA
OTU1404	Bacteria	Bacteroidetes	[Saprospirae]	[Saprospirales]	Chitinophagaceae	Segetibacter	NA
OTU1405	Bacteria	Bacteroidetes	Cytophagia	Cytophagales	Cytophagaceae	NA	NA
OTU1406	Bacteria	Actinobacteria	Actinobacteria	Actinomycetales	Micromonosporaceae	NA	NA
OTU1407	Bacteria	Bacteroidetes	Flavobacteriia	Flavobacteriales	Flavobacteriaceae	Flavobacterium	NA
OTU1408	Bacteria	Proteobacteria	Betaproteobacteria	Burkholderiales	Comamonadaceae	NA	NA
OTU1409	Bacteria	Bacteroidetes	Cytophagia	Cytophagales	Cytophagaceae	Adhaeribacter	NA
OTU1410	Bacteria	Proteobacteria	Deltaproteobacteria	Myxococcales	Haliangiaceae	NA	NA
OTU1411	Bacteria	Bacteroidetes	Flavobacteriia	Flavobacteriales	Flavobacteriaceae	Flavobacterium	NA
OTU1412	Bacteria	Firmicutes	Clostridia	Clostridiales	Clostridiaceae	Clostridium	butyricum
OTU1413	Bacteria	Actinobacteria	Acidimicrobiia	Acidimicrobiales	NA	NA	NA
OTU1414	Bacteria	Proteobacteria	Gammaproteobacteria	Legionellales	Coxiellaceae	Aquicella	NA
OTU1415	Bacteria	Chloroflexi	C0119	NA	NA	NA	NA
OTU1416	Bacteria	Gemmatimonadetes	Gemmatimonadetes	Gemmatimonadales	NA	NA	NA
OTU1417	Bacteria	Firmicutes	Bacilli	Bacillales	NA	NA	NA
OTU1418	Bacteria	Firmicutes	Clostridia	Clostridiales	Lachnospiraceae	Coprococcus	NA
OTU1419	Bacteria	Nitrospirae	Nitrospira	Nitrospirales	0319-6A21	NA	NA
OTU1420	Bacteria	Firmicutes	Clostridia	Clostridiales	Veillonellaceae	NA	NA
OTU1421	Bacteria	Proteobacteria	Alphaproteobacteria	Sphingomonadales	Sphingomonadaceae	NA	NA
OTU1422	Bacteria	Actinobacteria	Actinobacteria	Actinomycetales	Nocardioidaceae	Nocardioides	NA
OTU1423	Bacteria	Proteobacteria	Betaproteobacteria	Burkholderiales	Oxalobacteraceae	NA	NA
OTU1424	Bacteria	Proteobacteria	Gammaproteobacteria	Xanthomonadales	Xanthomonadaceae	NA	NA
OTU1425	Bacteria	Gemmatimonadetes	Gemm-2	NA	NA	NA	NA
OTU1426	Bacteria	Proteobacteria	Betaproteobacteria	Burkholderiales	Comamonadaceae	NA	NA
OTU1427	Bacteria	Acidobacteria	iii1-8	DS-18	NA	NA	NA
OTU1428	Bacteria	Proteobacteria	Gammaproteobacteria	Enterobacteriales	Enterobacteriaceae	NA	NA
OTU1429	Bacteria	Bacteroidetes	Flavobacteriia	Flavobacteriales	[Weeksellaceae]	Chryseobacterium	NA
OTU1430	Bacteria	Proteobacteria	Betaproteobacteria	Burkholderiales	Alcaligenaceae	NA	NA
OTU1431	Bacteria	Proteobacteria	Betaproteobacteria	Ellin6067	NA	NA	NA
OTU1432	Bacteria	Proteobacteria	Alphaproteobacteria	Rhodospirillales	Rhodospirillaceae	Skermanella	NA
OTU1433	Bacteria	Proteobacteria	Betaproteobacteria	MND1	NA	NA	NA
OTU1434	Bacteria	Proteobacteria	Alphaproteobacteria	Rhizobiales	Hyphomicrobiaceae	Rhodoplanes	NA
OTU1435	Bacteria	Firmicutes	Bacilli	Bacillales	Alicyclobacillaceae	Alicyclobacillus	NA
OTU1436	Bacteria	Actinobacteria	Actinobacteria	Actinomycetales	Brevibacteriaceae	Brevibacterium	NA
OTU1437	Bacteria	Proteobacteria	Betaproteobacteria	Burkholderiales	Oxalobacteraceae	NA	NA
OTU1438	Bacteria	Proteobacteria	Betaproteobacteria	Methylophilales	Methylophilaceae	NA	NA
OTU1439	Bacteria	Actinobacteria	Actinobacteria	Actinomycetales	Pseudonocardiaceae	NA	NA
OTU1440	Bacteria	Proteobacteria	Betaproteobacteria	Burkholderiales	Alcaligenaceae	Achromobacter	NA
OTU1441	Bacteria	Gemmatimonadetes	Gemm-1	NA	NA	NA	NA
OTU1442	Bacteria	Firmicutes	Clostridia	Thermoanaerobacterales	NA	NA	NA
OTU1443	Bacteria	Proteobacteria	Betaproteobacteria	Burkholderiales	Comamonadaceae	Rubrivivax	gelatinosus
OTU1444	Bacteria	Firmicutes	Bacilli	Bacillales	NA	NA	NA
OTU1445	Bacteria	Bacteroidetes	Cytophagia	Cytophagales	Cytophagaceae	NA	NA
OTU1446	Bacteria	Proteobacteria	Betaproteobacteria	Burkholderiales	Comamonadaceae	Delftia	NA
OTU1447	Bacteria	Proteobacteria	Alphaproteobacteria	Sphingomonadales	Sphingomonadaceae	NA	NA
OTU1448	Bacteria	Bacteroidetes	Sphingobacteriia	Sphingobacteriales	Sphingobacteriaceae	Parapedobacter	soli
OTU1449	Bacteria	Proteobacteria	Betaproteobacteria	Rhodocyclales	Rhodocyclaceae	Thauera	NA
OTU1450	Bacteria	Actinobacteria	Thermoleophilia	Gaiellales	Gaiellaceae	NA	NA
OTU1451	Bacteria	Firmicutes	Clostridia	Clostridiales	Lachnospiraceae	Coprococcus	NA
OTU1452	Bacteria	Firmicutes	Bacilli	Bacillales	Planococcaceae	NA	NA
OTU1453	Bacteria	Firmicutes	Bacilli	Bacillales	Paenibacillaceae	Paenibacillus	NA
OTU1454	Bacteria	Actinobacteria	Thermoleophilia	Solirubrobacterales	NA	NA	NA
OTU1455	Bacteria	Firmicutes	Clostridia	Clostridiales	Peptococcaceae	NA	NA
OTU1456	Bacteria	Firmicutes	Bacilli	Bacillales	Planococcaceae	NA	NA
OTU1457	Bacteria	Bacteroidetes	[Saprospirae]	[Saprospirales]	Chitinophagaceae	NA	NA
OTU1458	Bacteria	Proteobacteria	Alphaproteobacteria	Rhodobacterales	Hyphomonadaceae	NA	NA
OTU1459	Bacteria	Actinobacteria	Actinobacteria	Actinomycetales	Microbacteriaceae	Agromyces	NA
OTU1460	Bacteria	Proteobacteria	Alphaproteobacteria	Caulobacterales	Caulobacteraceae	Asticcacaulis	biprosthecium
OTU1461	Bacteria	Firmicutes	Bacilli	Bacillales	Planococcaceae	NA	NA
OTU1462	Bacteria	Proteobacteria	Betaproteobacteria	Burkholderiales	Comamonadaceae	Hydrogenophaga	NA
OTU1463	Bacteria	Proteobacteria	Betaproteobacteria	Nitrosomonadales	Nitrosomonadaceae	NA	NA
OTU1464	Bacteria	Gemmatimonadetes	Gemmatimonadetes	Gemmatimonadales	NA	NA	NA
OTU1465	Bacteria	Bacteroidetes	Flavobacteriia	Flavobacteriales	Flavobacteriaceae	Flavobacterium	NA
OTU1466	Bacteria	Actinobacteria	Actinobacteria	Actinomycetales	Nocardiaceae	Rhodococcus	globerulus
OTU1467	Bacteria	Acidobacteria	[Chloracidobacteria]	RB41	Ellin6075	NA	NA
OTU1468	Bacteria	Proteobacteria	Alphaproteobacteria	Rhodobacterales	Rhodobacteraceae	Rubellimicrobium	NA
OTU1469	Bacteria	Firmicutes	Clostridia	Clostridiales	Clostridiaceae	Clostridium	bowmanii
OTU1470	Bacteria	Proteobacteria	Deltaproteobacteria	MIZ46	NA	NA	NA
OTU1471	Bacteria	Firmicutes	Clostridia	Clostridiales	Lachnospiraceae	Coprococcus	NA
OTU1472	Bacteria	Firmicutes	Clostridia	Clostridiales	Ruminococcaceae	NA	NA
OTU1473	Bacteria	Acidobacteria	Solibacteres	Solibacterales	Solibacteraceae	Candidatus Solibacter	NA
OTU1474	Bacteria	Proteobacteria	Deltaproteobacteria	Spirobacillales	NA	NA	NA
OTU1475	Bacteria	Proteobacteria	Betaproteobacteria	Methylophilales	Methylophilaceae	NA	NA
OTU1476	Bacteria	Bacteroidetes	[Saprospirae]	[Saprospirales]	Chitinophagaceae	NA	NA
OTU1477	Bacteria	Bacteroidetes	[Saprospirae]	[Saprospirales]	Chitinophagaceae	Flavisolibacter	NA
OTU1478	Bacteria	Actinobacteria	Thermoleophilia	Gaiellales	Gaiellaceae	NA	NA
OTU1479	Bacteria	Planctomycetes	Phycisphaerae	WD2101	NA	NA	NA
OTU1480	Bacteria	Proteobacteria	Alphaproteobacteria	Sphingomonadales	Sphingomonadaceae	Sphingomonas	NA
OTU1481	Bacteria	Proteobacteria	Deltaproteobacteria	Myxococcales	Polyangiaceae	Byssovorax	cruenta
OTU1482	Bacteria	Bacteroidetes	Sphingobacteriia	Sphingobacteriales	Sphingobacteriaceae	NA	NA
OTU1483	Bacteria	Planctomycetes	Planctomycetia	Pirellulales	Pirellulaceae	Pirellula	NA
OTU1484	Bacteria	Bacteroidetes	[Saprospirae]	[Saprospirales]	Chitinophagaceae	Flavisolibacter	NA
OTU1485	Bacteria	Acidobacteria	Solibacteres	Solibacterales	NA	NA	NA
OTU1486	Bacteria	Proteobacteria	Betaproteobacteria	Burkholderiales	Alcaligenaceae	Achromobacter	NA
OTU1487	Bacteria	Bacteroidetes	Cytophagia	Cytophagales	Cytophagaceae	Adhaeribacter	NA
OTU1488	Bacteria	Proteobacteria	Alphaproteobacteria	Sphingomonadales	Sphingomonadaceae	Sphingomonas	NA
OTU1489	Bacteria	Gemmatimonadetes	Gemmatimonadetes	Gemmatimonadales	NA	NA	NA
OTU1490	Bacteria	Actinobacteria	Actinobacteria	Actinomycetales	Pseudonocardiaceae	Pseudonocardia	NA
OTU1491	Bacteria	Proteobacteria	Betaproteobacteria	Burkholderiales	Comamonadaceae	Limnobacter	NA
OTU1492	Bacteria	Bacteroidetes	Flavobacteriia	Flavobacteriales	Flavobacteriaceae	Flavobacterium	NA
OTU1493	Bacteria	Proteobacteria	Gammaproteobacteria	Legionellales	Coxiellaceae	Aquicella	NA
OTU1494	Bacteria	Gemmatimonadetes	Gemmatimonadetes	NA	NA	NA	NA
OTU1495	Bacteria	Bacteroidetes	Cytophagia	Cytophagales	NA	NA	NA
OTU1496	Bacteria	Bacteroidetes	Sphingobacteriia	Sphingobacteriales	Sphingobacteriaceae	NA	NA
OTU1497	Bacteria	Actinobacteria	Actinobacteria	Actinomycetales	NA	NA	NA
OTU1498	Bacteria	Acidobacteria	[Chloracidobacteria]	RB41	NA	NA	NA
OTU1499	Bacteria	Acidobacteria	iii1-8	DS-18	NA	NA	NA
OTU1500	Bacteria	Proteobacteria	Betaproteobacteria	Burkholderiales	Oxalobacteraceae	NA	NA
OTU1501	Bacteria	Proteobacteria	Deltaproteobacteria	Myxococcales	Haliangiaceae	NA	NA
OTU1502	Bacteria	Proteobacteria	Alphaproteobacteria	Rhizobiales	Methylocystaceae	Pleomorphomonas	NA
OTU1503	Bacteria	Firmicutes	Bacilli	Bacillales	Bacillaceae	NA	NA
OTU1504	Bacteria	Cyanobacteria	Chloroplast	Streptophyta	NA	NA	NA
OTU1505	Bacteria	Proteobacteria	Alphaproteobacteria	Rhodospirillales	Rhodospirillaceae	NA	NA
OTU1506	Bacteria	Firmicutes	Clostridia	Clostridiales	Clostridiaceae	Clostridium	intestinale
OTU1507	Bacteria	Actinobacteria	Actinobacteria	Actinomycetales	NA	NA	NA
OTU1508	Bacteria	Firmicutes	Bacilli	Bacillales	Bacillaceae	Bacillus	endophyticus
OTU1509	Bacteria	Bacteroidetes	Cytophagia	Cytophagales	Cytophagaceae	NA	NA
OTU1510	Bacteria	Proteobacteria	Betaproteobacteria	Burkholderiales	Oxalobacteraceae	NA	NA
OTU1511	Bacteria	Proteobacteria	Gammaproteobacteria	Xanthomonadales	Xanthomonadaceae	NA	NA
OTU1512	Bacteria	Planctomycetes	Planctomycetia	Planctomycetales	Planctomycetaceae	Planctomyces	NA
OTU1513	Bacteria	Armatimonadetes	0319-6E2	NA	NA	NA	NA
OTU1514	Bacteria	Firmicutes	Bacilli	Bacillales	Planococcaceae	Lysinibacillus	boronitolerans
OTU1515	Bacteria	Actinobacteria	Actinobacteria	Actinomycetales	NA	NA	NA
OTU1516	Bacteria	Proteobacteria	Betaproteobacteria	SC-I-84	NA	NA	NA
OTU1517	Bacteria	Proteobacteria	Gammaproteobacteria	Enterobacteriales	Enterobacteriaceae	NA	NA
OTU1518	Bacteria	Armatimonadetes	0319-6E2	NA	NA	NA	NA
OTU1519	Bacteria	Proteobacteria	Gammaproteobacteria	Xanthomonadales	Xanthomonadaceae	Luteimonas	NA
OTU1520	Bacteria	Proteobacteria	Deltaproteobacteria	Myxococcales	NA	NA	NA
OTU1521	Bacteria	Proteobacteria	Betaproteobacteria	Burkholderiales	Oxalobacteraceae	Cupriavidus	NA
OTU1522	Bacteria	Gemmatimonadetes	Gemmatimonadetes	NA	NA	NA	NA
OTU1523	Bacteria	Proteobacteria	Gammaproteobacteria	Xanthomonadales	Sinobacteraceae	Steroidobacter	NA
OTU1524	Bacteria	Actinobacteria	Thermoleophilia	Gaiellales	Gaiellaceae	NA	NA
OTU1525	Bacteria	Firmicutes	Bacilli	Bacillales	Bacillaceae	Bacillus	flexus
OTU1526	Bacteria	Verrucomicrobia	Verrucomicrobiae	Verrucomicrobiales	Verrucomicrobiaceae	NA	NA
OTU1527	Bacteria	Planctomycetes	Planctomycetia	Planctomycetales	Planctomycetaceae	Planctomyces	NA
OTU1528	Bacteria	Proteobacteria	Gammaproteobacteria	Pseudomonadales	Pseudomonadaceae	NA	NA
OTU1529	Bacteria	Proteobacteria	Gammaproteobacteria	Pseudomonadales	Pseudomonadaceae	Pseudomonas	NA
OTU1530	Bacteria	Actinobacteria	Actinobacteria	Actinomycetales	Micromonosporaceae	NA	NA
OTU1531	Bacteria	Proteobacteria	Betaproteobacteria	Burkholderiales	Comamonadaceae	Roseateles	depolymerans
OTU1532	Bacteria	Proteobacteria	Betaproteobacteria	Burkholderiales	Oxalobacteraceae	Janthinobacterium	lividum
OTU1533	Bacteria	Proteobacteria	Alphaproteobacteria	Rhizobiales	NA	NA	NA
OTU1534	Bacteria	Bacteroidetes	Cytophagia	Cytophagales	Cytophagaceae	Dyadobacter	NA
OTU1535	Bacteria	Fibrobacteres	Fibrobacteria	258ds10	NA	NA	NA
OTU1536	Bacteria	Acidobacteria	Acidobacteriia	Acidobacteriales	Koribacteraceae	Candidatus Koribacter	NA
OTU1537	Bacteria	Bacteroidetes	Cytophagia	Cytophagales	Cytophagaceae	NA	NA
OTU1538	Bacteria	Bacteroidetes	Sphingobacteriia	Sphingobacteriales	Sphingobacteriaceae	NA	NA
OTU1539	Bacteria	Chloroflexi	Anaerolineae	SBR1031	SHA-31	NA	NA
OTU1540	Bacteria	Planctomycetes	Planctomycetia	Gemmatales	Gemmataceae	Gemmata	NA
OTU1541	Bacteria	Gemmatimonadetes	Gemmatimonadetes	Ellin5290	NA	NA	NA
OTU1542	Bacteria	Proteobacteria	Alphaproteobacteria	NA	NA	NA	NA
OTU1543	Bacteria	Proteobacteria	Gammaproteobacteria	Legionellales	Legionellaceae	Tatlockia	NA
OTU1544	Bacteria	Proteobacteria	Alphaproteobacteria	Caulobacterales	Caulobacteraceae	Asticcacaulis	NA
OTU1545	Bacteria	Proteobacteria	Betaproteobacteria	NA	NA	NA	NA
OTU1546	Bacteria	Proteobacteria	Alphaproteobacteria	Rhizobiales	Aurantimonadaceae	NA	NA
OTU1547	Bacteria	Bacteroidetes	Sphingobacteriia	Sphingobacteriales	Sphingobacteriaceae	NA	NA
OTU1548	Bacteria	Proteobacteria	Alphaproteobacteria	Caulobacterales	Caulobacteraceae	NA	NA
OTU1549	Bacteria	Acidobacteria	iii1-8	DS-18	NA	NA	NA
OTU1550	Bacteria	Proteobacteria	Gammaproteobacteria	Enterobacteriales	Enterobacteriaceae	Enterobacter	cloacae
OTU1551	Bacteria	Actinobacteria	Actinobacteria	Actinomycetales	Nocardioidaceae	Nocardioides	NA
OTU1552	Bacteria	Actinobacteria	Thermoleophilia	Solirubrobacterales	Patulibacteraceae	NA	NA
OTU1553	Bacteria	Proteobacteria	Alphaproteobacteria	Sphingomonadales	Sphingomonadaceae	NA	NA
OTU1554	Bacteria	Bacteroidetes	Sphingobacteriia	Sphingobacteriales	NA	NA	NA
OTU1555	Bacteria	Proteobacteria	Betaproteobacteria	Burkholderiales	Oxalobacteraceae	Oxalobacter	NA
OTU1556	Bacteria	Planctomycetes	Planctomycetia	Planctomycetales	Planctomycetaceae	Planctomyces	NA
OTU1557	Bacteria	Verrucomicrobia	[Spartobacteria]	[Chthoniobacterales]	[Chthoniobacteraceae]	NA	NA
OTU1558	Bacteria	Actinobacteria	Acidimicrobiia	Acidimicrobiales	NA	NA	NA
OTU1559	Bacteria	Acidobacteria	Solibacteres	Solibacterales	NA	NA	NA
OTU1560	Bacteria	Firmicutes	Clostridia	Clostridiales	Veillonellaceae	NA	NA
OTU1561	Bacteria	Verrucomicrobia	[Pedosphaerae]	[Pedosphaerales]	Ellin517	NA	NA
OTU1562	Bacteria	Actinobacteria	Acidimicrobiia	Acidimicrobiales	Iamiaceae	NA	NA
OTU1563	Bacteria	Planctomycetes	Phycisphaerae	WD2101	NA	NA	NA
OTU1564	Bacteria	Firmicutes	Bacilli	Bacillales	Planococcaceae	Sporosarcina	NA
OTU1565	Bacteria	Proteobacteria	Gammaproteobacteria	Enterobacteriales	Enterobacteriaceae	Enterobacter	ludwigii
OTU1566	Bacteria	Planctomycetes	Planctomycetia	Gemmatales	Isosphaeraceae	NA	NA
OTU1567	Bacteria	BRC1	PRR-11	NA	NA	NA	NA
OTU1568	Bacteria	Firmicutes	Clostridia	Clostridiales	Lachnospiraceae	NA	NA
OTU1569	Bacteria	Proteobacteria	Deltaproteobacteria	Myxococcales	NA	NA	NA
OTU1570	Bacteria	Acidobacteria	[Chloracidobacteria]	RB41	NA	NA	NA
OTU1571	Bacteria	Proteobacteria	Gammaproteobacteria	Xanthomonadales	Xanthomonadaceae	Thermomonas	NA
OTU1572	Bacteria	Verrucomicrobia	Verrucomicrobiae	Verrucomicrobiales	Verrucomicrobiaceae	NA	NA
OTU1573	Bacteria	Actinobacteria	Actinobacteria	Actinomycetales	Intrasporangiaceae	NA	NA
OTU1574	Bacteria	Firmicutes	Bacilli	Bacillales	Bacillaceae	Bacillus	mannanilyticus
OTU1575	Bacteria	Proteobacteria	Alphaproteobacteria	Rhizobiales	NA	NA	NA
OTU1576	Bacteria	Proteobacteria	Betaproteobacteria	Burkholderiales	Oxalobacteraceae	Cupriavidus	NA
OTU1577	Bacteria	Actinobacteria	Acidimicrobiia	Acidimicrobiales	NA	NA	NA
OTU1578	Bacteria	Planctomycetes	Planctomycetia	Gemmatales	Gemmataceae	Gemmata	NA
OTU1579	Bacteria	Proteobacteria	Betaproteobacteria	Burkholderiales	Oxalobacteraceae	NA	NA
OTU1580	Bacteria	FBP	NA	NA	NA	NA	NA
OTU1581	Archaea	Crenarchaeota	Thaumarchaeota	Nitrososphaerales	Nitrososphaeraceae	Candidatus Nitrososphaera	gargensis
OTU1582	Bacteria	Firmicutes	Bacilli	Lactobacillales	Aerococcaceae	Alloiococcus	NA
OTU1583	Bacteria	Proteobacteria	Betaproteobacteria	MND1	NA	NA	NA
OTU1584	Bacteria	Proteobacteria	Gammaproteobacteria	Xanthomonadales	Xanthomonadaceae	NA	NA
OTU1585	Bacteria	Proteobacteria	Alphaproteobacteria	Sphingomonadales	Sphingomonadaceae	Sphingomonas	wittichii
OTU1586	Bacteria	Chloroflexi	Anaerolineae	SBR1031	A4b	NA	NA
OTU1587	Bacteria	Proteobacteria	Gammaproteobacteria	Xanthomonadales	Sinobacteraceae	NA	NA
OTU1588	Bacteria	Firmicutes	Clostridia	Clostridiales	Clostridiaceae	Clostridium	NA
OTU1589	Bacteria	Actinobacteria	Actinobacteria	Actinomycetales	Pseudonocardiaceae	NA	NA
OTU1590	Bacteria	Firmicutes	Bacilli	Bacillales	Planococcaceae	NA	NA
OTU1591	Bacteria	Proteobacteria	Betaproteobacteria	Burkholderiales	Comamonadaceae	NA	NA
OTU1592	Bacteria	Acidobacteria	Acidobacteria-6	CCU21	NA	NA	NA
OTU1593	Bacteria	Gemmatimonadetes	Gemmatimonadetes	Gemmatimonadales	NA	NA	NA
OTU1594	Bacteria	Proteobacteria	Alphaproteobacteria	Sphingomonadales	Sphingomonadaceae	Kaistobacter	NA
OTU1595	Bacteria	Firmicutes	Clostridia	Clostridiales	Symbiobacteriaceae	Symbiobacterium	NA
OTU1596	Bacteria	Firmicutes	Bacilli	Bacillales	Paenibacillaceae	Brevibacillus	NA
OTU1597	Bacteria	Bacteroidetes	Flavobacteriia	Flavobacteriales	Cryomorphaceae	Fluviicola	NA
OTU1598	Bacteria	Bacteroidetes	Sphingobacteriia	Sphingobacteriales	Sphingobacteriaceae	NA	NA
OTU1599	Bacteria	Proteobacteria	Alphaproteobacteria	Sphingomonadales	Sphingomonadaceae	Sphingomonas	NA
OTU1600	Bacteria	Proteobacteria	Gammaproteobacteria	Enterobacteriales	Enterobacteriaceae	NA	NA
OTU1601	Bacteria	Firmicutes	Clostridia	Clostridiales	Ruminococcaceae	NA	NA
OTU1602	Bacteria	Firmicutes	Bacilli	Bacillales	NA	NA	NA
OTU1603	Bacteria	Proteobacteria	Alphaproteobacteria	Rhizobiales	Bartonellaceae	NA	NA
OTU1604	Bacteria	Proteobacteria	Gammaproteobacteria	Pseudomonadales	Moraxellaceae	NA	NA
OTU1605	Bacteria	Verrucomicrobia	Opitutae	Opitutales	Opitutaceae	Opitutus	NA
OTU1606	Bacteria	Proteobacteria	Alphaproteobacteria	Rhizobiales	Hyphomicrobiaceae	Devosia	NA
OTU1607	Bacteria	Proteobacteria	Alphaproteobacteria	Rhizobiales	Brucellaceae	Ochrobactrum	grignonense
OTU1608	Bacteria	Acidobacteria	Acidobacteriia	Acidobacteriales	Koribacteraceae	Candidatus Koribacter	NA
OTU1609	Bacteria	Proteobacteria	Betaproteobacteria	Burkholderiales	NA	NA	NA
OTU1610	Bacteria	Gemmatimonadetes	Gemmatimonadetes	Ellin5290	NA	NA	NA
OTU1611	Bacteria	Bacteroidetes	Sphingobacteriia	Sphingobacteriales	Sphingobacteriaceae	Sphingobacterium	multivorum
OTU1612	Bacteria	Firmicutes	Bacilli	Bacillales	Paenibacillaceae	Paenibacillus	NA
OTU1613	Bacteria	Proteobacteria	Alphaproteobacteria	Rhizobiales	Rhizobiaceae	Agrobacterium	NA
OTU1614	Bacteria	Proteobacteria	Betaproteobacteria	Burkholderiales	Comamonadaceae	NA	NA
OTU1615	Bacteria	Verrucomicrobia	Opitutae	Opitutales	Opitutaceae	Opitutus	NA
OTU1616	Bacteria	Proteobacteria	Betaproteobacteria	Rhodocyclales	Rhodocyclaceae	Azospira	NA
OTU1617	Bacteria	Bacteroidetes	[Saprospirae]	[Saprospirales]	Chitinophagaceae	NA	NA
OTU1618	Bacteria	Firmicutes	Bacilli	Bacillales	Paenibacillaceae	Paenibacillus	NA
OTU1619	Bacteria	Bacteroidetes	[Saprospirae]	[Saprospirales]	Chitinophagaceae	NA	NA
OTU1620	Bacteria	Actinobacteria	Actinobacteria	Actinomycetales	NA	NA	NA
OTU1621	Bacteria	Actinobacteria	Actinobacteria	Actinomycetales	NA	NA	NA
OTU1622	Bacteria	Proteobacteria	Alphaproteobacteria	Sphingomonadales	Sphingomonadaceae	NA	NA
OTU1623	Bacteria	Proteobacteria	Gammaproteobacteria	Legionellales	Coxiellaceae	Aquicella	NA
OTU1624	Bacteria	Verrucomicrobia	[Pedosphaerae]	[Pedosphaerales]	NA	NA	NA
OTU1625	Bacteria	Actinobacteria	Actinobacteria	Actinomycetales	Thermomonosporaceae	Actinoallomurus	NA
OTU1626	Bacteria	Firmicutes	Clostridia	Clostridiales	Peptostreptococcaceae	Tepidibacter	NA
OTU1627	Bacteria	Chloroflexi	TK10	AKYG885	5B-12	NA	NA
OTU1628	Bacteria	Actinobacteria	Actinobacteria	Actinomycetales	Micrococcaceae	Arthrobacter	NA
OTU1629	Bacteria	Firmicutes	Bacilli	Bacillales	Bacillaceae	Bacillus	NA
OTU1630	Bacteria	Proteobacteria	Betaproteobacteria	Burkholderiales	Comamonadaceae	NA	NA
OTU1631	Bacteria	Proteobacteria	Deltaproteobacteria	Spirobacillales	NA	NA	NA
OTU1632	Bacteria	Firmicutes	Bacilli	Bacillales	Bacillaceae	Bacillus	NA
OTU1633	Bacteria	Chloroflexi	Chloroflexi	AKIW781	NA	NA	NA
OTU1634	Bacteria	Firmicutes	Bacilli	Bacillales	Bacillaceae	Bacillus	horti
OTU1635	Bacteria	Firmicutes	Clostridia	Clostridiales	Ruminococcaceae	NA	NA
OTU1636	Bacteria	Firmicutes	Bacilli	Bacillales	Bacillaceae	Virgibacillus	NA
OTU1637	Bacteria	Proteobacteria	Alphaproteobacteria	Caulobacterales	Caulobacteraceae	NA	NA
OTU1638	Bacteria	Proteobacteria	Alphaproteobacteria	Sphingomonadales	Sphingomonadaceae	NA	NA
OTU1639	Bacteria	Firmicutes	Clostridia	Clostridiales	Ruminococcaceae	NA	NA
OTU1640	Bacteria	Firmicutes	Bacilli	Bacillales	Paenibacillaceae	Paenibacillus	NA
OTU1641	Bacteria	Actinobacteria	Actinobacteria	Actinomycetales	Microbacteriaceae	NA	NA
OTU1642	Bacteria	Acidobacteria	iii1-8	DS-18	NA	NA	NA
OTU1643	Bacteria	Bacteroidetes	Sphingobacteriia	Sphingobacteriales	Sphingobacteriaceae	NA	NA
OTU1644	Bacteria	Proteobacteria	Alphaproteobacteria	Rhodospirillales	Acetobacteraceae	NA	NA
OTU1645	Bacteria	Bacteroidetes	[Saprospirae]	[Saprospirales]	Chitinophagaceae	Flavihumibacter	NA
OTU1646	Bacteria	Gemmatimonadetes	Gemm-3	NA	NA	NA	NA
OTU1647	Bacteria	Proteobacteria	Gammaproteobacteria	Pseudomonadales	Pseudomonadaceae	Pseudomonas	NA
OTU1648	Bacteria	Bacteroidetes	Cytophagia	Cytophagales	NA	NA	NA
OTU1649	Bacteria	Acidobacteria	[Chloracidobacteria]	RB41	Ellin6075	NA	NA
OTU1650	Bacteria	Bacteroidetes	[Saprospirae]	[Saprospirales]	Chitinophagaceae	NA	NA
OTU1651	Bacteria	Bacteroidetes	[Saprospirae]	[Saprospirales]	Chitinophagaceae	Segetibacter	NA
OTU1652	Bacteria	Proteobacteria	Betaproteobacteria	Burkholderiales	Comamonadaceae	NA	NA
OTU1653	Bacteria	Proteobacteria	Alphaproteobacteria	Sphingomonadales	Sphingomonadaceae	NA	NA
OTU1654	Bacteria	Proteobacteria	Alphaproteobacteria	Rickettsiales	mitochondria	Didymeles	perrieri
OTU1655	Bacteria	Proteobacteria	Gammaproteobacteria	Pseudomonadales	Moraxellaceae	Acinetobacter	NA
OTU1656	Bacteria	Firmicutes	Bacilli	Bacillales	Paenibacillaceae	Paenibacillus	NA
OTU1657	Bacteria	Chloroflexi	TK10	B07_WMSP1	FFCH4570	NA	NA
OTU1658	Bacteria	Actinobacteria	Actinobacteria	Actinomycetales	Microbacteriaceae	Curtobacterium	NA
OTU1659	Bacteria	Bacteroidetes	[Saprospirae]	[Saprospirales]	Chitinophagaceae	NA	NA
OTU1660	Bacteria	Proteobacteria	Betaproteobacteria	Methylophilales	Methylophilaceae	Methylotenera	mobilis
OTU1661	Bacteria	Firmicutes	Clostridia	Clostridiales	[Tissierellaceae]	Sedimentibacter	NA
OTU1662	Bacteria	Actinobacteria	Actinobacteria	Actinomycetales	Microbacteriaceae	Microbacterium	NA
OTU1663	Bacteria	Actinobacteria	Actinobacteria	Actinomycetales	Nocardioidaceae	NA	NA
OTU1664	Bacteria	Armatimonadetes	Chthonomonadetes	Chthonomonadales	Chthonomonadaceae	NA	NA
OTU1665	Bacteria	Proteobacteria	Betaproteobacteria	Burkholderiales	Comamonadaceae	Simplicispira	psychrophila
OTU1666	Bacteria	Proteobacteria	Alphaproteobacteria	BD7-3	NA	NA	NA
OTU1667	Bacteria	Acidobacteria	Acidobacteria-6	iii1-15	NA	NA	NA
OTU1668	Bacteria	Firmicutes	Bacilli	Bacillales	Bacillaceae	Bacillus	NA
OTU1669	Bacteria	Proteobacteria	Betaproteobacteria	Procabacteriales	Procabacteriaceae	NA	NA
OTU1670	Bacteria	Proteobacteria	Gammaproteobacteria	Pseudomonadales	Pseudomonadaceae	Pseudomonas	balearica
OTU1671	Bacteria	Proteobacteria	Alphaproteobacteria	Sphingomonadales	Erythrobacteraceae	NA	NA
OTU1672	Bacteria	Armatimonadetes	[Fimbriimonadia]	[Fimbriimonadales]	[Fimbriimonadaceae]	NA	NA
OTU1673	Bacteria	Acidobacteria	[Chloracidobacteria]	DS-100	NA	NA	NA
OTU1674	Bacteria	Planctomycetes	Planctomycetia	Pirellulales	Pirellulaceae	A17	NA
OTU1675	Bacteria	Acidobacteria	Acidobacteria-6	iii1-15	NA	NA	NA
OTU1676	Bacteria	Acidobacteria	Acidobacteriia	Acidobacteriales	Koribacteraceae	NA	NA
OTU1677	Bacteria	Verrucomicrobia	[Pedosphaerae]	[Pedosphaerales]	Ellin515	NA	NA
OTU1678	Bacteria	Chloroflexi	Anaerolineae	SBR1031	A4b	NA	NA
OTU1679	Bacteria	Proteobacteria	Alphaproteobacteria	Sphingomonadales	Erythrobacteraceae	Erythromicrobium	NA
OTU1680	Bacteria	Proteobacteria	Deltaproteobacteria	Bdellovibrionales	Bdellovibrionaceae	Bdellovibrio	bacteriovorus
OTU1681	Bacteria	Actinobacteria	Actinobacteria	Actinomycetales	Actinosynnemataceae	Actinoalloteichus	NA
OTU1682	Bacteria	Firmicutes	Bacilli	Bacillales	NA	NA	NA
OTU1683	Bacteria	Proteobacteria	Gammaproteobacteria	Xanthomonadales	Xanthomonadaceae	Pseudoxanthomonas	mexicana
OTU1684	Bacteria	Gemmatimonadetes	Gemmatimonadetes	Gemmatimonadales	Ellin5301	NA	NA
OTU1685	Bacteria	Proteobacteria	Alphaproteobacteria	Sphingomonadales	Sphingomonadaceae	Sphingobium	NA
OTU1686	Bacteria	Verrucomicrobia	[Pedosphaerae]	[Pedosphaerales]	Ellin515	NA	NA
OTU1687	Bacteria	Chloroflexi	TK10	NA	NA	NA	NA
OTU1688	Bacteria	Proteobacteria	Gammaproteobacteria	Xanthomonadales	Xanthomonadaceae	Rhodanobacter	NA
OTU1689	Bacteria	Bacteroidetes	[Saprospirae]	[Saprospirales]	Chitinophagaceae	Flavihumibacter	NA
OTU1690	Bacteria	Firmicutes	Bacilli	Bacillales	Planococcaceae	NA	NA
OTU1691	Bacteria	Proteobacteria	Alphaproteobacteria	Caulobacterales	Caulobacteraceae	NA	NA
OTU1692	Bacteria	Bacteroidetes	[Saprospirae]	[Saprospirales]	Chitinophagaceae	NA	NA
OTU1693	Bacteria	Bacteroidetes	[Saprospirae]	[Saprospirales]	Chitinophagaceae	NA	NA
OTU1694	Bacteria	Firmicutes	Bacilli	Bacillales	Sporolactobacillaceae	Pullulanibacillus	NA
OTU1695	Bacteria	Bacteroidetes	Bacteroidia	Bacteroidales	NA	NA	NA
OTU1696	Bacteria	Proteobacteria	Betaproteobacteria	Burkholderiales	Oxalobacteraceae	NA	NA
OTU1697	Bacteria	Proteobacteria	Alphaproteobacteria	Rhodospirillales	Acetobacteraceae	NA	NA
OTU1698	Bacteria	Proteobacteria	Alphaproteobacteria	Rhodospirillales	Acetobacteraceae	NA	NA
OTU1699	Bacteria	Proteobacteria	Deltaproteobacteria	Myxococcales	NA	NA	NA
OTU1700	Bacteria	Acidobacteria	Acidobacteria-6	iii1-15	NA	NA	NA
OTU1701	Bacteria	Proteobacteria	Alphaproteobacteria	Rhizobiales	Phyllobacteriaceae	Aminobacter	NA
OTU1702	Bacteria	Proteobacteria	Gammaproteobacteria	Alteromonadales	Alteromonadaceae	Cellvibrio	NA
OTU1703	Bacteria	Acidobacteria	[Chloracidobacteria]	RB41	Ellin6075	NA	NA
OTU1704	Bacteria	Proteobacteria	Alphaproteobacteria	Rhizobiales	Hyphomicrobiaceae	Rhodoplanes	NA
OTU1705	Bacteria	Firmicutes	Bacilli	Bacillales	Paenibacillaceae	Brevibacillus	NA
OTU1706	Bacteria	Acidobacteria	Sva0725	Sva0725	NA	NA	NA
OTU1707	Bacteria	Proteobacteria	Deltaproteobacteria	Myxococcales	NA	NA	NA
OTU1708	Bacteria	Proteobacteria	Betaproteobacteria	MND1	NA	NA	NA
OTU1709	Bacteria	Firmicutes	Bacilli	Bacillales	NA	NA	NA
OTU1710	Bacteria	Proteobacteria	Alphaproteobacteria	Rhizobiales	Rhizobiaceae	NA	NA
OTU1711	Bacteria	Planctomycetes	Planctomycetia	Pirellulales	Pirellulaceae	NA	NA
OTU1712	Bacteria	Firmicutes	Bacilli	Bacillales	Paenibacillaceae	Paenibacillus	NA
OTU1713	Bacteria	Bacteroidetes	[Saprospirae]	[Saprospirales]	Chitinophagaceae	NA	NA
OTU1714	Bacteria	Actinobacteria	Actinobacteria	Actinomycetales	Nocardioidaceae	Nocardioides	bigeumensis
OTU1715	Bacteria	Actinobacteria	Actinobacteria	Actinomycetales	NA	NA	NA
OTU1716	Bacteria	Actinobacteria	Actinobacteria	Actinomycetales	Nocardioidaceae	Nocardioides	NA
OTU1717	Bacteria	Firmicutes	Clostridia	Clostridiales	Clostridiaceae	Oxobacter	NA
OTU1718	Bacteria	Proteobacteria	Gammaproteobacteria	Oceanospirillales	SUP05	NA	NA
OTU1719	Bacteria	Verrucomicrobia	[Spartobacteria]	[Chthoniobacterales]	[Chthoniobacteraceae]	Candidatus Xiphinematobacter	NA
OTU1720	Bacteria	Actinobacteria	Actinobacteria	Actinomycetales	Micromonosporaceae	Verrucosispora	NA
OTU1721	Bacteria	Acidobacteria	Acidobacteria-6	iii1-15	mb2424	NA	NA
OTU1722	Bacteria	Firmicutes	Clostridia	Clostridiales	Clostridiaceae	Caloramator	NA
OTU1723	Bacteria	Proteobacteria	Betaproteobacteria	Rhodocyclales	Rhodocyclaceae	Z-35	NA
OTU1724	Bacteria	Proteobacteria	Alphaproteobacteria	Rhizobiales	NA	NA	NA
OTU1725	Bacteria	Proteobacteria	Alphaproteobacteria	Sphingomonadales	Erythrobacteraceae	NA	NA
OTU1726	Bacteria	Proteobacteria	Alphaproteobacteria	Rickettsiales	mitochondria	Victoria	amazonica
OTU1727	Bacteria	Proteobacteria	Betaproteobacteria	Burkholderiales	Comamonadaceae	Hydrogenophaga	NA
OTU1728	Archaea	Euryarchaeota	Methanobacteria	Methanobacteriales	Methanobacteriaceae	Methanothermobacter	thermautotrophicus
OTU1729	Bacteria	Nitrospirae	Nitrospira	Nitrospirales	Nitrospiraceae	Nitrospira	NA
OTU1730	Bacteria	Firmicutes	Bacilli	Bacillales	NA	NA	NA
OTU1731	Bacteria	Proteobacteria	Alphaproteobacteria	Caulobacterales	Caulobacteraceae	NA	NA
OTU1732	Bacteria	Firmicutes	Bacilli	Bacillales	Paenibacillaceae	Brevibacillus	NA
OTU1733	Bacteria	Actinobacteria	Acidimicrobiia	Acidimicrobiales	Iamiaceae	Iamia	NA
OTU1734	Bacteria	Planctomycetes	Phycisphaerae	WD2101	NA	NA	NA
OTU1735	Bacteria	Gemmatimonadetes	Gemmatimonadetes	NA	NA	NA	NA
OTU1736	Bacteria	Proteobacteria	Alphaproteobacteria	Sphingomonadales	Sphingomonadaceae	NA	NA
OTU1737	Bacteria	Proteobacteria	Betaproteobacteria	Rhodocyclales	Rhodocyclaceae	Dechloromonas	NA
OTU1738	Bacteria	Firmicutes	Clostridia	Clostridiales	NA	NA	NA
OTU1739	Bacteria	Firmicutes	Bacilli	Bacillales	Bacillaceae	Bacillus	humi
OTU1740	Bacteria	Gemmatimonadetes	Gemmatimonadetes	C114	NA	NA	NA
OTU1741	Bacteria	Actinobacteria	Thermoleophilia	Gaiellales	Gaiellaceae	NA	NA
OTU1742	Bacteria	Chloroflexi	Ellin6529	NA	NA	NA	NA
OTU1743	Bacteria	Bacteroidetes	Sphingobacteriia	Sphingobacteriales	Sphingobacteriaceae	NA	NA
OTU1744	Bacteria	Planctomycetes	Planctomycetia	Gemmatales	Gemmataceae	Gemmata	NA
OTU1745	Bacteria	Actinobacteria	Actinobacteria	Actinomycetales	Streptomycetaceae	Streptomyces	NA
OTU1746	Bacteria	Bacteroidetes	Flavobacteriia	Flavobacteriales	Flavobacteriaceae	Flavobacterium	NA
OTU1747	Bacteria	Cyanobacteria	ML635J-21	NA	NA	NA	NA
OTU1748	Bacteria	Bacteroidetes	Cytophagia	Cytophagales	Cytophagaceae	Adhaeribacter	NA
OTU1749	Bacteria	Firmicutes	Clostridia	Clostridiales	Lachnospiraceae	Coprococcus	NA
OTU1750	Bacteria	Proteobacteria	Deltaproteobacteria	Myxococcales	Haliangiaceae	NA	NA
OTU1751	Bacteria	Firmicutes	Clostridia	Clostridiales	Lachnospiraceae	NA	NA
OTU1752	Bacteria	Proteobacteria	Alphaproteobacteria	Rhodospirillales	Acetobacteraceae	NA	NA
OTU1753	Bacteria	Chloroflexi	Anaerolineae	H39	NA	NA	NA
OTU1754	Bacteria	Bacteroidetes	[Saprospirae]	[Saprospirales]	Chitinophagaceae	Flavisolibacter	NA
OTU1755	Bacteria	Bacteroidetes	[Saprospirae]	[Saprospirales]	Chitinophagaceae	NA	NA
OTU1756	Bacteria	Proteobacteria	Alphaproteobacteria	Rhizobiales	NA	NA	NA
OTU1757	Bacteria	Bacteroidetes	Flavobacteriia	Flavobacteriales	[Weeksellaceae]	Chryseobacterium	NA
OTU1758	Bacteria	Bacteroidetes	[Saprospirae]	[Saprospirales]	Chitinophagaceae	Flavisolibacter	NA
OTU1759	Bacteria	Proteobacteria	Gammaproteobacteria	Xanthomonadales	Xanthomonadaceae	Luteimonas	NA
OTU1760	Bacteria	Bacteroidetes	Cytophagia	Cytophagales	Cytophagaceae	Pontibacter	NA
OTU1761	Bacteria	Bacteroidetes	[Saprospirae]	[Saprospirales]	Chitinophagaceae	Chitinophaga	NA
OTU1762	Bacteria	Actinobacteria	Thermoleophilia	Solirubrobacterales	NA	NA	NA
OTU1763	Bacteria	Firmicutes	Bacilli	Lactobacillales	Enterococcaceae	Enterococcus	casseliflavus
OTU1764	Bacteria	Planctomycetes	Phycisphaerae	WD2101	NA	NA	NA
OTU1765	Bacteria	Actinobacteria	Actinobacteria	Actinomycetales	Microbacteriaceae	Agromyces	NA
OTU1766	Bacteria	Proteobacteria	Alphaproteobacteria	Rhizobiales	Hyphomicrobiaceae	Devosia	NA
OTU1767	Bacteria	Acidobacteria	Acidobacteria-6	iii1-15	NA	NA	NA
OTU1768	Bacteria	Planctomycetes	Phycisphaerae	WD2101	NA	NA	NA
OTU1769	Bacteria	Proteobacteria	Gammaproteobacteria	Xanthomonadales	Sinobacteraceae	NA	NA
OTU1770	Bacteria	Chloroflexi	Chloroflexi	[Roseiflexales]	[Kouleothrixaceae]	NA	NA
OTU1771	Bacteria	Chloroflexi	Anaerolineae	Caldilineales	Caldilineaceae	NA	NA
OTU1772	Bacteria	Chloroflexi	Anaerolineae	SBR1031	A4b	NA	NA
OTU1773	Bacteria	Verrucomicrobia	Verrucomicrobiae	Verrucomicrobiales	Verrucomicrobiaceae	Luteolibacter	NA
OTU1774	Bacteria	Proteobacteria	Alphaproteobacteria	Rhodospirillales	Rhodospirillaceae	NA	NA
OTU1775	Bacteria	Bacteroidetes	Sphingobacteriia	Sphingobacteriales	Sphingobacteriaceae	NA	NA
OTU1776	Bacteria	Proteobacteria	Alphaproteobacteria	Rhizobiales	Hyphomicrobiaceae	NA	NA
OTU1777	Bacteria	Actinobacteria	Actinobacteria	Actinomycetales	Streptomycetaceae	Streptomyces	NA
OTU1778	Bacteria	Firmicutes	Clostridia	Clostridiales	Clostridiaceae	NA	NA
OTU1779	Bacteria	Actinobacteria	Thermoleophilia	Solirubrobacterales	NA	NA	NA
OTU1780	Bacteria	Firmicutes	Bacilli	Bacillales	Bacillaceae	Bacillus	NA
OTU1781	Bacteria	Chloroflexi	S085	NA	NA	NA	NA
OTU1782	Bacteria	Proteobacteria	Deltaproteobacteria	Myxococcales	NA	NA	NA
OTU1783	Bacteria	Firmicutes	Clostridia	Clostridiales	Clostridiaceae	Clostridium	NA
OTU1784	Bacteria	Bacteroidetes	Cytophagia	Cytophagales	Cytophagaceae	NA	NA
OTU1785	Bacteria	Verrucomicrobia	[Spartobacteria]	[Chthoniobacterales]	[Chthoniobacteraceae]	NA	NA
OTU1786	Bacteria	Actinobacteria	Acidimicrobiia	Acidimicrobiales	AKIW874	NA	NA
OTU1787	Bacteria	Proteobacteria	Betaproteobacteria	Burkholderiales	Comamonadaceae	Leptothrix	NA
OTU1788	Bacteria	Firmicutes	Clostridia	Clostridiales	[Tissierellaceae]	Sedimentibacter	NA
OTU1789	Bacteria	Proteobacteria	Alphaproteobacteria	Caulobacterales	Caulobacteraceae	Mycoplana	NA
OTU1790	Bacteria	Proteobacteria	Betaproteobacteria	Burkholderiales	Comamonadaceae	NA	NA
OTU1791	Bacteria	Planctomycetes	vadinHA49	DH61	NA	NA	NA
OTU1792	Archaea	Crenarchaeota	Thaumarchaeota	Nitrososphaerales	Nitrososphaeraceae	Candidatus Nitrososphaera	gargensis
OTU1793	Bacteria	Proteobacteria	Betaproteobacteria	SC-I-84	NA	NA	NA
OTU1794	Bacteria	Chloroflexi	Gitt-GS-136	NA	NA	NA	NA
OTU1795	Bacteria	Acidobacteria	Acidobacteria-6	iii1-15	NA	NA	NA
OTU1796	Bacteria	Actinobacteria	Actinobacteria	Actinomycetales	Streptomycetaceae	Streptomyces	NA
OTU1797	Bacteria	Bacteroidetes	Flavobacteriia	Flavobacteriales	Flavobacteriaceae	NA	NA
OTU1798	Bacteria	Firmicutes	Bacilli	Bacillales	Bacillaceae	Bacillus	NA
OTU1799	Bacteria	Bacteroidetes	Cytophagia	Cytophagales	Cytophagaceae	Dyadobacter	NA
OTU1800	Bacteria	Proteobacteria	Alphaproteobacteria	Rhodospirillales	Acetobacteraceae	Acetobacter	NA
OTU1801	Bacteria	Proteobacteria	Alphaproteobacteria	Sphingomonadales	NA	NA	NA
OTU1802	Bacteria	Proteobacteria	Alphaproteobacteria	Sphingomonadales	Sphingomonadaceae	NA	NA
OTU1803	Bacteria	Planctomycetes	BD7-11	NA	NA	NA	NA
OTU1804	Bacteria	Proteobacteria	Gammaproteobacteria	Xanthomonadales	Xanthomonadaceae	NA	NA
OTU1805	Bacteria	Bacteroidetes	Sphingobacteriia	Sphingobacteriales	Sphingobacteriaceae	NA	NA
OTU1806	Bacteria	Proteobacteria	Gammaproteobacteria	Xanthomonadales	Xanthomonadaceae	Stenotrophomonas	NA
OTU1807	Bacteria	Bacteroidetes	Flavobacteriia	Flavobacteriales	Flavobacteriaceae	Flavobacterium	NA
OTU1808	Bacteria	Bacteroidetes	[Saprospirae]	[Saprospirales]	Chitinophagaceae	NA	NA
OTU1809	Bacteria	Proteobacteria	Deltaproteobacteria	Myxococcales	NA	NA	NA
OTU1810	Bacteria	Proteobacteria	Alphaproteobacteria	Rhizobiales	NA	NA	NA
OTU1811	Bacteria	Actinobacteria	Actinobacteria	Actinomycetales	Nocardioidaceae	NA	NA
OTU1812	Bacteria	Firmicutes	Clostridia	Clostridiales	Peptococcaceae	NA	NA
OTU1813	Bacteria	Proteobacteria	Gammaproteobacteria	Legionellales	Legionellaceae	Legionella	NA
OTU1814	Bacteria	Actinobacteria	Actinobacteria	Actinomycetales	Nocardioidaceae	NA	NA
OTU1815	Bacteria	Cyanobacteria	Synechococcophycideae	Synechococcales	Synechococcaceae	Synechococcus	NA
OTU1816	Bacteria	Actinobacteria	Actinobacteria	Actinomycetales	Nocardioidaceae	Nocardioides	NA
OTU1817	Bacteria	Bacteroidetes	[Saprospirae]	[Saprospirales]	Chitinophagaceae	NA	NA
OTU1818	Bacteria	Firmicutes	Bacilli	Bacillales	Planococcaceae	Rummeliibacillus	NA
OTU1819	Bacteria	Proteobacteria	Alphaproteobacteria	Rhizobiales	Hyphomicrobiaceae	Rhodoplanes	NA
OTU1820	Bacteria	Proteobacteria	Betaproteobacteria	NA	NA	NA	NA
OTU1821	Bacteria	Bacteroidetes	[Saprospirae]	[Saprospirales]	Chitinophagaceae	NA	NA
OTU1822	Bacteria	Acidobacteria	[Chloracidobacteria]	RB41	NA	NA	NA
OTU1823	Bacteria	Acidobacteria	Acidobacteria-6	iii1-15	NA	NA	NA
OTU1824	Bacteria	Cyanobacteria	Chloroplast	Streptophyta	NA	NA	NA
OTU1825	Bacteria	Proteobacteria	Deltaproteobacteria	Myxococcales	Haliangiaceae	NA	NA
OTU1826	Bacteria	Actinobacteria	Actinobacteria	Actinomycetales	Streptomycetaceae	Streptomyces	NA
OTU1827	Bacteria	Proteobacteria	Alphaproteobacteria	Sphingomonadales	Sphingomonadaceae	Sphingomonas	azotifigens
OTU1828	Bacteria	Planctomycetes	Planctomycetia	Gemmatales	Isosphaeraceae	NA	NA
OTU1829	Bacteria	Planctomycetes	Planctomycetia	Planctomycetales	Planctomycetaceae	Planctomyces	NA
OTU1830	Bacteria	Proteobacteria	Alphaproteobacteria	Rhodospirillales	NA	NA	NA
OTU1831	Bacteria	Actinobacteria	Actinobacteria	Actinomycetales	Streptomycetaceae	Streptomyces	NA
OTU1832	Bacteria	Firmicutes	Clostridia	Clostridiales	Veillonellaceae	NA	NA
OTU1833	Bacteria	Verrucomicrobia	Opitutae	Opitutales	Opitutaceae	Opitutus	NA
OTU1834	Bacteria	Actinobacteria	Actinobacteria	Actinomycetales	NA	NA	NA
OTU1835	Archaea	Crenarchaeota	Thaumarchaeota	Nitrososphaerales	Nitrososphaeraceae	Candidatus Nitrososphaera	gargensis
OTU1836	Bacteria	Proteobacteria	Alphaproteobacteria	Rhizobiales	Rhodobiaceae	Afifella	NA
OTU1837	Bacteria	Fibrobacteres	Fibrobacteria	258ds10	NA	NA	NA
OTU1838	Bacteria	Actinobacteria	Actinobacteria	Actinomycetales	Pseudonocardiaceae	Amycolatopsis	NA
OTU1839	Bacteria	Bacteroidetes	Sphingobacteriia	Sphingobacteriales	Sphingobacteriaceae	NA	NA
OTU1840	Bacteria	Verrucomicrobia	[Spartobacteria]	[Chthoniobacterales]	[Chthoniobacteraceae]	NA	NA
OTU1841	Bacteria	Actinobacteria	Thermoleophilia	Solirubrobacterales	NA	NA	NA
OTU1842	Bacteria	Proteobacteria	Deltaproteobacteria	Bdellovibrionales	Bdellovibrionaceae	Bdellovibrio	NA
OTU1843	Bacteria	Verrucomicrobia	[Pedosphaerae]	[Pedosphaerales]	NA	NA	NA
OTU1844	Bacteria	Proteobacteria	Alphaproteobacteria	Rhodobacterales	Rhodobacteraceae	NA	NA
OTU1845	Bacteria	Bacteroidetes	[Saprospirae]	[Saprospirales]	Chitinophagaceae	Flavisolibacter	NA
OTU1846	Bacteria	Firmicutes	Bacilli	Bacillales	Staphylococcaceae	NA	NA
OTU1847	Bacteria	Proteobacteria	Alphaproteobacteria	Rickettsiales	NA	NA	NA
OTU1848	Bacteria	Actinobacteria	Actinobacteria	Actinomycetales	Micromonosporaceae	Catellatospora	NA
OTU1849	Bacteria	Actinobacteria	Thermoleophilia	Solirubrobacterales	NA	NA	NA
OTU1850	Bacteria	Proteobacteria	Deltaproteobacteria	Myxococcales	NA	NA	NA
OTU1851	Bacteria	Proteobacteria	Alphaproteobacteria	Rhodospirillales	Acetobacteraceae	NA	NA
OTU1852	Bacteria	Proteobacteria	Alphaproteobacteria	Rhizobiales	Hyphomicrobiaceae	Rhodoplanes	NA
OTU1853	Bacteria	Proteobacteria	Gammaproteobacteria	Chromatiales	NA	NA	NA
OTU1854	Bacteria	FBP	NA	NA	NA	NA	NA
OTU1855	Bacteria	Proteobacteria	Deltaproteobacteria	Myxococcales	OM27	NA	NA
OTU1856	Bacteria	Bacteroidetes	Sphingobacteriia	Sphingobacteriales	NA	NA	NA
OTU1857	Bacteria	Proteobacteria	Gammaproteobacteria	Oceanospirillales	Halomonadaceae	NA	NA
OTU1858	Bacteria	Firmicutes	Bacilli	Bacillales	Bacillaceae	Bacillus	NA
OTU1859	Bacteria	Acidobacteria	[Chloracidobacteria]	RB41	Ellin6075	NA	NA
OTU1860	Bacteria	Proteobacteria	Alphaproteobacteria	Rhizobiales	Hyphomicrobiaceae	Rhodoplanes	NA
OTU1861	Bacteria	Firmicutes	Bacilli	Bacillales	Bacillaceae	Bacillus	thermoamylovorans
OTU1862	Bacteria	Bacteroidetes	Cytophagia	Cytophagales	Cytophagaceae	Cytophaga	NA
OTU1863	Bacteria	Verrucomicrobia	[Pedosphaerae]	[Pedosphaerales]	NA	NA	NA
OTU1864	Bacteria	Proteobacteria	Gammaproteobacteria	Pseudomonadales	Moraxellaceae	NA	NA
OTU1865	Bacteria	Proteobacteria	Alphaproteobacteria	Sphingomonadales	Sphingomonadaceae	Kaistobacter	NA
OTU1866	Bacteria	Firmicutes	Clostridia	Clostridiales	NA	NA	NA
OTU1867	Bacteria	Proteobacteria	Alphaproteobacteria	Rhizobiales	Bradyrhizobiaceae	Balneimonas	NA
OTU1868	Bacteria	Planctomycetes	Planctomycetia	Gemmatales	Isosphaeraceae	NA	NA
OTU1869	Bacteria	Planctomycetes	Planctomycetia	Pirellulales	Pirellulaceae	NA	NA
OTU1870	Bacteria	Firmicutes	Bacilli	Bacillales	Paenibacillaceae	Paenibacillus	NA
OTU1871	Bacteria	Bacteroidetes	[Saprospirae]	[Saprospirales]	Chitinophagaceae	NA	NA
OTU1872	Bacteria	Actinobacteria	Actinobacteria	Actinomycetales	Nocardioidaceae	NA	NA
OTU1873	Bacteria	Proteobacteria	Alphaproteobacteria	Rhodospirillales	Rhodospirillaceae	NA	NA
OTU1874	Bacteria	Proteobacteria	Deltaproteobacteria	Desulfuromonadales	Pelobacteraceae	NA	NA
OTU1875	Bacteria	Armatimonadetes	Chthonomonadetes	SJA-22	NA	NA	NA
OTU1876	Bacteria	Actinobacteria	Actinobacteria	Actinomycetales	Nocardioidaceae	NA	NA
OTU1877	Bacteria	Proteobacteria	Gammaproteobacteria	Pseudomonadales	Moraxellaceae	Acinetobacter	NA
OTU1878	Bacteria	Proteobacteria	Gammaproteobacteria	Xanthomonadales	Xanthomonadaceae	Xanthomonas	axonopodis
OTU1879	Bacteria	Bacteroidetes	[Saprospirae]	[Saprospirales]	Chitinophagaceae	Flavisolibacter	NA
OTU1880	Bacteria	Planctomycetes	Planctomycetia	Planctomycetales	Planctomycetaceae	Planctomyces	NA
OTU1881	Bacteria	Bacteroidetes	[Saprospirae]	[Saprospirales]	Chitinophagaceae	Flavisolibacter	NA
OTU1882	Bacteria	Chloroflexi	Chloroflexi	[Roseiflexales]	[Kouleothrixaceae]	NA	NA
OTU1883	Bacteria	Bacteroidetes	Sphingobacteriia	Sphingobacteriales	NA	NA	NA
OTU1884	Bacteria	Bacteroidetes	Sphingobacteriia	Sphingobacteriales	Sphingobacteriaceae	NA	NA
OTU1885	Bacteria	Proteobacteria	Alphaproteobacteria	Sphingomonadales	NA	NA	NA
OTU1886	Bacteria	Chlorobi	OPB56	NA	NA	NA	NA
OTU1887	Bacteria	Firmicutes	Bacilli	Bacillales	Paenibacillaceae	Paenibacillus	NA
OTU1888	Bacteria	Acidobacteria	Acidobacteria-6	iii1-15	NA	NA	NA
OTU1889	Bacteria	Actinobacteria	Thermoleophilia	Gaiellales	NA	NA	NA
OTU1890	Bacteria	Nitrospirae	Nitrospira	Nitrospirales	Nitrospiraceae	Nitrospira	NA
OTU1891	Bacteria	Proteobacteria	Gammaproteobacteria	Legionellales	Legionellaceae	Legionella	NA
OTU1892	Bacteria	Actinobacteria	Thermoleophilia	Solirubrobacterales	Patulibacteraceae	NA	NA
OTU1893	Bacteria	Bacteroidetes	Flavobacteriia	Flavobacteriales	Flavobacteriaceae	Flavobacterium	NA
OTU1894	Bacteria	Proteobacteria	Deltaproteobacteria	Bdellovibrionales	Bacteriovoracaceae	NA	NA
OTU1895	Bacteria	Verrucomicrobia	[Spartobacteria]	[Chthoniobacterales]	[Chthoniobacteraceae]	NA	NA
OTU1896	Bacteria	Bacteroidetes	Cytophagia	Cytophagales	Cytophagaceae	NA	NA
OTU1897	Bacteria	Proteobacteria	Alphaproteobacteria	Sphingomonadales	Sphingomonadaceae	Sphingopyxis	NA
OTU1898	Bacteria	Firmicutes	Bacilli	Bacillales	[Exiguobacteraceae]	Exiguobacterium	NA
OTU1899	Bacteria	Bacteroidetes	Flavobacteriia	Flavobacteriales	Flavobacteriaceae	Flavobacterium	NA
OTU1900	Bacteria	Proteobacteria	Alphaproteobacteria	Caulobacterales	Caulobacteraceae	NA	NA
OTU1901	Bacteria	Actinobacteria	Actinobacteria	Actinomycetales	Micrococcaceae	Arthrobacter	tumbae
OTU1902	Bacteria	Firmicutes	Bacilli	Bacillales	Paenibacillaceae	Cohnella	NA
OTU1903	Bacteria	Proteobacteria	Betaproteobacteria	NA	NA	NA	NA
OTU1904	Bacteria	Bacteroidetes	[Saprospirae]	[Saprospirales]	Chitinophagaceae	Chitinophaga	NA
OTU1905	Bacteria	Proteobacteria	Betaproteobacteria	Burkholderiales	Comamonadaceae	Acidovorax	wohlfahrtii
OTU1906	Bacteria	Proteobacteria	Alphaproteobacteria	Rhizobiales	Bradyrhizobiaceae	NA	NA
OTU1907	Bacteria	Proteobacteria	Gammaproteobacteria	Xanthomonadales	Xanthomonadaceae	NA	NA
OTU1908	Bacteria	Proteobacteria	Gammaproteobacteria	Alteromonadales	[Chromatiaceae]	Rheinheimera	NA
OTU1909	Bacteria	Acidobacteria	Acidobacteria-6	CCU21	NA	NA	NA
OTU1910	Bacteria	Bacteroidetes	Cytophagia	Cytophagales	Cytophagaceae	Pontibacter	NA
OTU1911	Bacteria	Actinobacteria	Thermoleophilia	Gaiellales	Gaiellaceae	NA	NA
OTU1912	Bacteria	Proteobacteria	Betaproteobacteria	Burkholderiales	Comamonadaceae	NA	NA
OTU1913	Bacteria	Chloroflexi	TK10	AKYG885	Dolo_23	NA	NA
OTU1914	Bacteria	Bacteroidetes	[Saprospirae]	[Saprospirales]	Chitinophagaceae	Flavisolibacter	NA
OTU1915	Bacteria	Firmicutes	Clostridia	Clostridiales	Ruminococcaceae	NA	NA
OTU1916	Bacteria	Acidobacteria	Acidobacteria-6	iii1-15	mb2424	NA	NA
OTU1917	Bacteria	Actinobacteria	Acidimicrobiia	Acidimicrobiales	Iamiaceae	Iamia	NA
OTU1918	Bacteria	Proteobacteria	Betaproteobacteria	Burkholderiales	Comamonadaceae	Methylibium	petroleiphilum
OTU1919	Bacteria	TM7	TM7-1	NA	NA	NA	NA
OTU1920	Bacteria	Verrucomicrobia	[Spartobacteria]	[Chthoniobacterales]	[Chthoniobacteraceae]	NA	NA
OTU1921	Bacteria	Planctomycetes	Planctomycetia	Planctomycetales	Planctomycetaceae	Planctomyces	NA
OTU1922	Bacteria	Proteobacteria	Alphaproteobacteria	Rhodospirillales	Rhodospirillaceae	NA	NA
OTU1923	Bacteria	Proteobacteria	Gammaproteobacteria	Pseudomonadales	Pseudomonadaceae	NA	NA
OTU1924	Bacteria	Actinobacteria	Actinobacteria	Actinomycetales	Microbacteriaceae	Agrococcus	jenensis
OTU1925	Bacteria	Proteobacteria	Alphaproteobacteria	Rhizobiales	Hyphomicrobiaceae	Rhodoplanes	NA
OTU1926	Bacteria	Proteobacteria	Alphaproteobacteria	Caulobacterales	Caulobacteraceae	Phenylobacterium	NA
OTU1927	Bacteria	Actinobacteria	Thermoleophilia	Solirubrobacterales	NA	NA	NA
OTU1928	Bacteria	Proteobacteria	Alphaproteobacteria	Sphingomonadales	Sphingomonadaceae	Sphingopyxis	NA
OTU1929	Bacteria	Firmicutes	Bacilli	Bacillales	Bacillaceae	Bacillus	NA
OTU1930	Bacteria	Proteobacteria	Gammaproteobacteria	Pseudomonadales	Pseudomonadaceae	NA	NA
OTU1931	Bacteria	Acidobacteria	[Chloracidobacteria]	???-24	NA	NA	NA
OTU1932	Bacteria	Actinobacteria	Actinobacteria	Actinomycetales	Streptomycetaceae	NA	NA
OTU1933	Bacteria	Acidobacteria	[Chloracidobacteria]	RB41	Ellin6075	NA	NA
OTU1934	Bacteria	TM7	SC3	NA	NA	NA	NA
OTU1935	Bacteria	Proteobacteria	Betaproteobacteria	Burkholderiales	Burkholderiaceae	Burkholderia	NA
OTU1936	Bacteria	Actinobacteria	Actinobacteria	Actinomycetales	Micromonosporaceae	Virgisporangium	ochraceum
OTU1937	Bacteria	Proteobacteria	Deltaproteobacteria	Bdellovibrionales	Bdellovibrionaceae	Bdellovibrio	bacteriovorus
OTU1938	Bacteria	Actinobacteria	Acidimicrobiia	Acidimicrobiales	NA	NA	NA
OTU1939	Bacteria	Firmicutes	Bacilli	Lactobacillales	Enterococcaceae	Enterococcus	NA
OTU1940	Bacteria	Proteobacteria	Alphaproteobacteria	Rhizobiales	NA	NA	NA
OTU1941	Bacteria	Proteobacteria	Deltaproteobacteria	Myxococcales	NA	NA	NA
OTU1942	Bacteria	Proteobacteria	Gammaproteobacteria	Pseudomonadales	Pseudomonadaceae	Pseudomonas	NA
OTU1943	Bacteria	Proteobacteria	Betaproteobacteria	Burkholderiales	Comamonadaceae	Methylibium	NA
OTU1944	Bacteria	FBP	NA	NA	NA	NA	NA
OTU1945	Bacteria	Proteobacteria	Betaproteobacteria	Burkholderiales	Comamonadaceae	Tepidimonas	NA
OTU1946	Bacteria	Proteobacteria	Alphaproteobacteria	Sphingomonadales	Sphingomonadaceae	NA	NA
OTU1947	Bacteria	Chloroflexi	Anaerolineae	Caldilineales	Caldilineaceae	NA	NA
OTU1948	Bacteria	Firmicutes	Clostridia	Clostridiales	Lachnospiraceae	Coprococcus	NA
OTU1949	Bacteria	Verrucomicrobia	[Pedosphaerae]	[Pedosphaerales]	Ellin517	NA	NA
OTU1950	Bacteria	Firmicutes	Clostridia	Clostridiales	Peptostreptococcaceae	Tepidibacter	NA
OTU1951	Bacteria	Proteobacteria	Betaproteobacteria	Burkholderiales	Oxalobacteraceae	NA	NA
OTU1952	Bacteria	Proteobacteria	Deltaproteobacteria	MIZ46	NA	NA	NA
OTU1953	Bacteria	Acidobacteria	[Chloracidobacteria]	RB41	Ellin6075	NA	NA
OTU1954	Bacteria	Bacteroidetes	Flavobacteriia	Flavobacteriales	Flavobacteriaceae	Flavobacterium	succinicans
OTU1955	Bacteria	Firmicutes	Clostridia	Clostridiales	Clostridiaceae	Clostridium	NA
OTU1956	Bacteria	Proteobacteria	Betaproteobacteria	Burkholderiales	Alcaligenaceae	Paralcaligenes	ureilyticus
OTU1957	Bacteria	Firmicutes	Bacilli	Bacillales	Bacillaceae	NA	NA
OTU1958	Bacteria	Proteobacteria	Alphaproteobacteria	Caulobacterales	Caulobacteraceae	Phenylobacterium	NA
OTU1959	Bacteria	Firmicutes	Bacilli	Bacillales	[Exiguobacteraceae]	Exiguobacterium	NA
OTU1960	Bacteria	Proteobacteria	Gammaproteobacteria	Pseudomonadales	Moraxellaceae	Acinetobacter	NA
OTU1961	Bacteria	Actinobacteria	Thermoleophilia	Solirubrobacterales	Conexibacteraceae	Conexibacter	NA
OTU1962	Bacteria	Proteobacteria	Betaproteobacteria	Methylophilales	Methylophilaceae	NA	NA
OTU1963	Bacteria	Bacteroidetes	Sphingobacteriia	Sphingobacteriales	Sphingobacteriaceae	Pedobacter	glucosidilyticus
OTU1964	Bacteria	Actinobacteria	Actinobacteria	Actinomycetales	Micrococcaceae	Arthrobacter	psychrolactophilus
OTU1965	Bacteria	Bacteroidetes	Sphingobacteriia	Sphingobacteriales	NA	NA	NA
OTU1966	Bacteria	Proteobacteria	Alphaproteobacteria	Caulobacterales	Caulobacteraceae	NA	NA
OTU1967	Bacteria	Proteobacteria	Gammaproteobacteria	Xanthomonadales	Xanthomonadaceae	Thermomonas	NA
OTU1968	Bacteria	Proteobacteria	Deltaproteobacteria	Myxococcales	NA	NA	NA
OTU1969	Bacteria	Proteobacteria	Alphaproteobacteria	Rhodospirillales	Rhodospirillaceae	Phaeospirillum	fulvum
OTU1970	Bacteria	Firmicutes	Bacilli	Bacillales	NA	NA	NA
OTU1971	Bacteria	Cyanobacteria	ML635J-21	NA	NA	NA	NA
OTU1972	Bacteria	Bacteroidetes	[Saprospirae]	[Saprospirales]	Chitinophagaceae	NA	NA
OTU1973	Bacteria	Elusimicrobia	Elusimicrobia	FAC88	NA	NA	NA
OTU1974	Bacteria	Actinobacteria	Thermoleophilia	Solirubrobacterales	NA	NA	NA
OTU1975	Bacteria	Proteobacteria	Alphaproteobacteria	Rhodospirillales	Acetobacteraceae	NA	NA
OTU1976	Bacteria	Firmicutes	Bacilli	Bacillales	Paenibacillaceae	Paenibacillus	NA
OTU1977	Bacteria	Proteobacteria	Betaproteobacteria	Burkholderiales	Comamonadaceae	NA	NA
OTU1978	Bacteria	Bacteroidetes	Sphingobacteriia	Sphingobacteriales	Sphingobacteriaceae	NA	NA
OTU1979	Bacteria	Proteobacteria	Gammaproteobacteria	Xanthomonadales	Xanthomonadaceae	Lysobacter	NA
OTU1980	Bacteria	Actinobacteria	Actinobacteria	Actinomycetales	Bogoriellaceae	Georgenia	NA
OTU1981	Bacteria	Actinobacteria	Actinobacteria	Actinomycetales	Corynebacteriaceae	Corynebacterium	NA
OTU1982	Bacteria	Planctomycetes	Planctomycetia	Gemmatales	Gemmataceae	Gemmata	NA
OTU1983	Bacteria	Actinobacteria	Actinobacteria	Actinomycetales	Nocardioidaceae	NA	NA
OTU1984	Bacteria	Proteobacteria	Betaproteobacteria	NA	NA	NA	NA
OTU1985	Bacteria	Proteobacteria	Alphaproteobacteria	Rhizobiales	Rhizobiaceae	Agrobacterium	NA
OTU1986	Bacteria	Proteobacteria	Betaproteobacteria	Burkholderiales	Comamonadaceae	NA	NA
OTU1987	Bacteria	Proteobacteria	Alphaproteobacteria	Rhodospirillales	Acetobacteraceae	NA	NA
OTU1988	Bacteria	Firmicutes	Clostridia	Clostridiales	Clostridiaceae	Clostridium	NA
OTU1989	Bacteria	Proteobacteria	Alphaproteobacteria	Rhodospirillales	Rhodospirillaceae	Azospirillum	NA
OTU1990	Bacteria	Proteobacteria	Alphaproteobacteria	Rhizobiales	NA	NA	NA
OTU1991	Bacteria	Actinobacteria	Actinobacteria	Actinomycetales	Nocardiaceae	Nocardia	NA
OTU1992	Bacteria	Acidobacteria	[Chloracidobacteria]	RB41	NA	NA	NA
OTU1993	Bacteria	Proteobacteria	Betaproteobacteria	Burkholderiales	Comamonadaceae	Hydrogenophaga	NA
OTU1994	Bacteria	Proteobacteria	Betaproteobacteria	Burkholderiales	Alcaligenaceae	Achromobacter	NA
OTU1995	Bacteria	Proteobacteria	Betaproteobacteria	Burkholderiales	Oxalobacteraceae	NA	NA
OTU1996	Bacteria	Proteobacteria	Gammaproteobacteria	Pseudomonadales	Pseudomonadaceae	Pseudomonas	NA
OTU1997	Bacteria	Actinobacteria	Actinobacteria	Actinomycetales	Microbacteriaceae	Leucobacter	NA
OTU1998	Bacteria	Actinobacteria	Thermoleophilia	Solirubrobacterales	NA	NA	NA
[truncated: 3,298 more rows]
